# Supplementary material for: Discovering the Context of People With Disabilities: Semantic Categorization Test and Environmental Factors Mapping of Word Embeddings from Reddit
Source: JMIR Med Inform. 2020 Nov 20;8(11):e17903. doi: 10.2196/17903 (PMC7718084; doi:10.2196/17903)
Supplement: Multimedia Appendix 2 [file medinform_v8i11e17903_app2.xlsx]

## Sheet: Hoja1
Category		diamond	hour	mother	mile	silver	magazine	officer	dog	cotton	blue	knife	church	verb	chair	leg	apple	gun	president	house	beer	usa	robbery	hammer	priest	salt	gas	doctor	mountain	football	tornado	shirt	window	oxygen	drum	dollar	rap	eagle	water	car	biology	doll	ballet	carrot	sandals	fly	sarah	john	rose
1. A precious stone	diamond	0	0.960392	1.04144	0.921809	0.639633	0.801989	1.03903	0.977911	0.660358	0.820429	0.76371	0.971134	0.91308	0.955892	0.801962	0.992796	0.759276	0.91998	0.989285	0.761886	1.04764	0.906409	0.701503	0.834543	0.857205	0.924407	1.12233	0.751519	0.704358	0.67013	0.729738	0.816106	0.937519	0.766897	0.964585	0.644577	0.797441	0.70815	0.966988	0.848196	0.729639	0.718824	0.662063	0.569612	0.869621	0.805086	0.750686	0.547236
	ruby	0.531668	0.977513	1.03244	0.983064	0.65253	0.709277	0.953289	0.898211	0.715793	0.779589	0.85831	0.884937	0.795266	0.962709	0.841949	0.768058	0.742513	0.846763	0.899454	0.756446	0.847988	0.803671	0.778903	0.811832	0.995909	0.856327	1.11944	0.776231	0.660674	0.768448	0.709979	0.844088	1.04594	0.718209	0.977589	0.563269	0.739452	0.819662	0.91307	0.731577	0.676289	0.712094	0.632142	0.734516	0.888289	0.850162	0.741064	0.687022
	amethyst	0.525027	1.05153	0.895232	1.00329	0.714771	0.892864	0.995817	1.01844	0.794965	0.813426	0.893793	0.90998	0.86334	0.983568	0.867626	1.04387	0.824347	0.83071	0.970661	0.872476	0.884172	0.953691	0.821403	0.873773	0.951708	0.955089	1.04585	0.859523	0.803924	0.740164	0.805789	0.78615	0.925302	0.854669	0.90249	0.733423	0.900669	0.793884	0.971941	1.01215	0.668815	0.812361	0.722553	0.77589	0.898484	0.875048	0.776208	0.690488
	gold	0.744254	1.06752	0.965152	0.966919	0.578152	0.914424	0.987066	0.926526	0.839402	0.787754	0.877358	0.94956	0.834085	1.02316	0.895617	0.855074	0.902486	0.936394	0.968909	0.866842	0.886808	0.990003	0.867184	0.92953	0.940211	0.789458	1.07076	0.871184	0.712396	0.827513	0.756587	0.885791	0.914175	0.85843	0.857432	0.719183	0.867137	0.839864	0.836256	0.944846	0.80543	0.860498	0.799156	0.826939	0.976549	0.849281	0.675179	0.820168
	gem	0.726827	1.12696	0.891929	1.03872	0.770295	0.620915	0.83945	1.01924	0.93629	0.848227	0.915598	0.969041	0.804367	0.905771	0.97272	0.950375	0.823075	0.686262	1.01748	0.841557	0.802889	0.884758	0.843675	0.810255	0.89917	0.950557	0.979259	0.796577	0.902328	0.792928	0.843805	0.814176	1.03071	0.871891	0.908507	0.867704	0.830218	0.897467	0.945972	0.971516	0.741798	0.822406	0.822129	0.89255	0.930108	0.723398	0.697021	0.796777
		0.631944	1.03678	0.965238	0.98276	0.671076	0.787894	0.962931	0.968067	0.789362	0.809885	0.861754	0.93693	0.842028	0.96622	0.875975	0.922035	0.81034	0.844022	0.969159	0.819841	0.893899	0.907707	0.802533	0.851987	0.928841	0.895167	1.06753	0.811007	0.756736	0.759837	0.76918	0.829262	0.97073	0.814019	0.922121	0.705631	0.826983	0.811805	0.926845	0.901658	0.724394	0.785237	0.727609	0.759901	0.91261	0.820595	0.728031	0.708338
2. A unit time	hour	0.960392	0	0.898178	0.582376	1.04869	0.978009	0.822738	0.969682	0.952368	1.05768	0.985441	0.856787	0.980786	0.939885	0.937497	0.895999	1.00355	0.999336	0.863658	0.89532	1.11865	0.996229	1.00646	1.00387	0.948077	0.7695	0.940982	0.88709	0.978041	0.926008	0.963105	0.787285	0.820581	0.946885	0.774246	0.851748	0.849024	0.86305	0.894688	1.03714	0.991095	1.00113	1.06855	0.959021	0.808856	1.0146	0.967164	0.879887
	second	1.01236	0.866963	0.878294	1.04729	0.997651	0.891525	0.887535	0.849321	1.03677	0.96035	0.965724	0.958757	0.959277	0.869002	0.900474	0.950737	0.930767	0.969635	0.870876	0.946566	0.916128	0.968045	0.998657	1.00136	1.04548	0.922314	0.821831	0.88053	0.903829	0.963652	0.972368	0.792269	1.03662	0.990824	0.84441	0.917988	1.03217	0.967274	0.870879	0.90279	0.989093	0.946164	1.06821	1.03265	0.890684	1.04567	0.926061	1.00988
	minute	0.964809	0.452765	0.951248	0.547448	1.03562	0.936049	0.906211	0.894065	0.929609	0.900451	0.917751	0.873472	0.842071	0.864758	0.887018	0.897607	0.924874	0.978022	0.847881	0.852891	1.03608	1.05995	0.954437	0.967865	0.95038	0.794622	0.831461	0.935947	0.872763	0.979197	0.911517	0.731092	0.849667	0.952938	0.822292	0.835217	0.966926	0.800869	0.760239	1.02496	0.877556	1.0227	0.980814	0.982954	0.889936	1.04739	0.84578	0.917807
	year	0.913811	0.678725	0.868702	0.761494	0.909993	0.872647	0.977457	0.995213	1.01484	0.901579	1.00546	0.907559	1.01072	0.957559	0.937194	1.06725	0.983071	0.896945	0.870658	1.00103	0.942387	1.07138	1.02641	0.929495	0.960148	1.02718	0.906224	0.874669	0.901787	1.04937	0.9017	0.850418	0.962104	0.921029	0.755902	0.980351	0.819535	1.048	0.875503	0.856172	0.940511	0.895201	1.0882	0.96226	0.945946	0.873018	0.931801	0.908092
	day	0.887188	0.552527	0.911173	0.681643	0.961436	1.02604	0.926612	0.950432	0.998918	1.02926	0.990232	0.900819	0.938131	0.888083	0.865452	0.999833	1.02863	1.00451	0.813075	0.953083	1.0797	1.09466	1.01646	1.01838	0.985893	0.927435	0.886091	0.855639	0.905759	1.04949	0.94162	0.804194	0.86887	0.889445	0.711485	0.853826	0.990434	0.801658	0.927471	1.016	0.87577	0.964181	0.964914	0.835488	0.852882	1.05367	0.938468	0.908667
		0.947713	0.637745	0.901519	0.72405	0.990678	0.940855	0.904111	0.931743	0.986502	0.969864	0.972921	0.899479	0.946196	0.903857	0.905527	0.962285	0.974178	0.969689	0.85323	0.929778	1.01859	1.03805	1.00049	0.984194	0.977995	0.888211	0.877318	0.886775	0.912436	0.993545	0.938062	0.793052	0.907567	0.940224	0.781667	0.887826	0.931618	0.89617	0.865756	0.967413	0.934805	0.965877	1.03414	0.954476	0.877661	1.00687	0.921855	0.924866
3. A relative	mother	1.04144	0.898178	0	0.933289	1.04355	0.959326	0.840571	0.876525	1.06946	0.945626	0.918933	0.706505	0.973693	0.90886	0.857487	1.01624	0.921901	0.965967	0.822123	0.875092	0.918933	1.00244	1.02754	0.695531	0.993777	0.947621	0.769785	1.06672	0.943777	0.934678	0.888584	0.880395	0.856675	0.996881	0.889185	0.905702	0.907065	0.981312	0.825812	0.990992	0.736785	0.912504	1.00803	1.02014	0.955948	0.897797	0.880429	0.893825
	father	0.985651	0.937797	0.313723	1.00211	0.9732	0.943354	0.84171	0.928295	1.07283	0.999574	0.830865	0.796565	1.0153	0.977908	0.845001	0.974563	0.906044	0.89662	0.842311	0.88415	0.912319	1.00156	1.00628	0.754535	1.02081	0.980555	0.793779	0.970041	0.907166	0.955365	0.949838	0.922191	0.925978	0.92834	0.92634	0.891645	0.919208	0.981398	0.902919	0.998973	0.810004	0.919638	0.992435	1.00771	0.991145	0.917751	0.869306	0.931005
	sister	1.04046	0.900936	0.29505	0.952262	0.921924	0.987487	0.950102	0.891129	1.03908	0.932207	0.903246	0.69996	0.961304	0.866931	0.835494	0.95786	0.995834	0.984474	0.731054	0.89363	0.995461	1.00702	1.06939	0.671838	0.953366	1.00991	0.821538	0.972291	0.810838	1.02673	0.913773	0.92554	0.88689	0.908813	0.958834	0.852491	0.919138	0.948071	0.773388	0.938287	0.740704	0.785553	1.00981	0.959973	0.987314	0.8858	0.886557	0.892741
	brother	1.01962	0.938099	0.339723	0.963502	0.969459	0.991584	0.950446	0.886423	1.10792	0.984218	0.896379	0.716941	1.01401	0.863865	0.795736	1.00849	0.989279	0.923908	0.750453	0.858213	0.939024	0.980495	1.04729	0.724896	1.02228	1.00437	0.849256	0.937239	0.808708	0.95615	0.910672	0.959199	0.95098	0.919327	0.98408	0.889393	0.940652	0.998716	0.815102	0.9916	0.760188	0.828108	1.08627	1.03427	0.929422	0.857829	0.848076	0.911522
	son	1.0853	0.917583	0.460177	0.934012	0.969091	0.997355	0.937418	0.86476	1.1097	1.02236	1.01599	0.733596	1.05039	0.875996	0.8473	0.942151	1.01163	0.857575	0.802366	0.900662	0.976605	1.07588	1.07613	0.746338	0.969193	1.00026	0.7906	0.976595	0.850787	1.01867	0.931918	0.94154	0.934056	0.829502	0.995295	0.869814	0.844467	0.969089	0.807267	0.935982	0.865367	0.890234	1.03212	0.99935	0.926645	0.859742	0.857637	0.976152
		1.03449	0.918519	0.352168	0.957034	0.975444	0.975821	0.90405	0.889426	1.0798	0.976798	0.913082	0.730713	1.00294	0.898712	0.836204	0.979859	0.964938	0.925709	0.789661	0.882349	0.948469	1.01348	1.04533	0.718628	0.991885	0.988542	0.804991	0.984577	0.864255	0.978318	0.918957	0.925773	0.910916	0.916573	0.950747	0.881809	0.906106	0.975717	0.824898	0.971167	0.78261	0.867207	1.02573	1.00429	0.958095	0.883784	0.868401	0.921049
4. A unit of distance	mile	0.921809	0.582376	0.933289	0	0.955794	0.918767	0.888218	0.965152	0.875336	0.92947	0.953526	0.843122	0.889293	0.847453	0.795308	1.06476	0.897532	0.93226	0.773592	0.884275	0.991628	0.9837	0.979113	0.922702	0.941115	0.782296	0.876606	0.753396	0.81441	0.804841	0.910304	0.783763	0.886139	1.00921	0.772757	0.959986	0.834561	0.86212	0.743318	0.926581	0.9624	0.814125	0.981662	0.766619	0.798734	1.02519	0.889925	0.967755
	meter	0.742146	0.779161	0.988918	0.699223	0.833758	0.970562	0.870799	0.91632	0.718939	0.968489	0.850582	0.992472	0.770105	0.723976	0.805551	0.888707	0.799002	0.925236	0.903821	0.896725	0.97435	0.858981	0.793993	0.935915	0.976446	0.834188	1.06575	0.776626	0.907882	0.830904	0.755263	0.663908	0.936986	0.802622	0.898187	0.80921	0.830915	0.857547	0.775096	0.993086	0.7802	0.702694	0.905281	0.735413	0.773221	0.878409	0.938867	0.826048
	km	0.7676	0.6474	0.977066	0.561324	0.919233	0.937016	0.999737	0.881659	0.752499	1.03615	0.736916	0.983958	0.953699	0.645396	0.867466	0.913444	0.888604	0.939687	0.796706	0.818731	1.09086	0.849466	0.923271	1.03634	0.947517	0.719609	1.11724	0.81537	0.83134	0.709916	0.876431	0.821518	0.764534	0.822421	0.768003	0.844327	0.728059	0.772256	0.716201	0.947974	0.904173	0.750988	0.901613	0.783457	0.742304	1.00404	0.821893	0.872252
	inch	0.771792	0.643194	0.916961	0.545312	0.766316	1.01134	0.964199	0.974923	0.60912	0.963492	0.679128	0.916881	0.9021	0.776469	0.685723	0.958887	0.808302	1.01239	0.942241	0.918442	1.03875	0.85862	0.873517	0.993831	0.847056	0.80574	1.06094	0.762964	0.865185	0.660956	0.707615	0.826507	0.778504	0.828454	0.847607	0.90065	0.857566	0.751119	0.892684	1.05318	0.88291	0.645241	0.866413	0.627194	0.909284	0.925048	0.934553	0.891527
	yard	0.78099	0.809316	0.811688	0.755972	0.866839	0.977612	0.855824	0.810535	0.842265	0.868133	0.741778	0.683381	1.1198	0.838367	0.987736	0.919827	0.835534	0.900173	0.528376	0.724612	0.922541	0.917576	1.00804	0.818435	0.906854	0.787507	1.08965	0.789724	0.761434	0.795712	0.777466	0.804272	0.866375	0.714107	0.902384	0.674837	0.702292	0.758676	0.69878	0.874652	0.858241	0.868246	0.752451	0.83332	0.812565	0.980871	0.874111	0.818833
		0.796867	0.692289	0.925584	0.640458	0.868388	0.963059	0.915755	0.909718	0.759632	0.953146	0.792386	0.883963	0.926999	0.766332	0.828357	0.949126	0.845795	0.941949	0.788947	0.848557	1.00363	0.893669	0.915586	0.941444	0.923798	0.785868	1.04204	0.779616	0.83605	0.760466	0.805416	0.779994	0.846507	0.835362	0.837788	0.837802	0.790678	0.800344	0.765216	0.959095	0.877585	0.756259	0.881484	0.7492	0.807222	0.962712	0.89187	0.875283
5.A metal	silver	0.639633	1.04869	1.04355	0.955794	0	0.831713	0.970402	0.913329	0.584376	0.770397	0.748627	1.01418	0.861339	1.02612	0.710267	0.814478	0.789499	0.900362	0.881901	0.763168	0.915003	0.946031	0.742506	0.93124	0.812328	0.941511	1.04695	0.868069	0.750912	0.747715	0.675202	0.901936	0.932969	0.796884	0.937881	0.779557	0.875672	0.739567	0.924113	0.949641	0.678383	0.739157	0.630328	0.580533	0.916522	0.747876	0.698271	0.687535
	gold	0.744254	1.06752	0.965152	0.966919	0.578152	0.914424	0.987066	0.926526	0.839402	0.787754	0.877358	0.94956	0.834085	1.02316	0.895617	0.855074	0.902486	0.936394	0.968909	0.866842	0.886808	0.990003	0.867184	0.92953	0.940211	0.789458	1.07076	0.871184	0.712396	0.827513	0.756587	0.885791	0.914175	0.85843	0.857432	0.719183	0.867137	0.839864	0.836256	0.944846	0.80543	0.860498	0.799156	0.826939	0.976549	0.849281	0.675179	0.820168
	iron	0.630352	0.924297	0.962194	0.889751	0.727121	0.869206	0.909337	1.01233	0.654399	0.947244	0.781959	0.894964	0.699032	0.935498	0.856943	0.858352	0.844182	0.797045	0.991012	0.785453	0.950513	0.781628	0.859032	0.780836	0.735495	0.842048	0.962796	0.858815	0.765578	0.781871	0.751479	0.910251	0.698592	0.848808	0.928535	0.703598	0.816663	0.694253	1.00516	0.858652	0.727907	0.669852	0.58712	0.698564	1.03815	0.838725	0.686006	0.594914
	copper	0.760931	0.996629	1.06139	0.978543	0.745202	0.908263	1.01114	0.867996	0.645804	0.957679	0.851048	1.08738	0.835241	0.992026	0.842154	0.712003	0.898351	0.982735	1.04034	0.894209	0.878073	0.696473	0.878779	0.947146	0.928058	0.873858	0.951101	0.896339	0.864691	0.77439	0.824735	1.0025	0.717073	0.888359	0.915488	0.89329	0.710612	0.870476	0.982303	0.868584	0.966707	0.768727	0.706063	0.620977	0.967024	0.957962	0.89939	0.803057
	titanium	0.748513	1.02395	0.940684	0.832011	0.715587	0.898916	1.0055	0.931096	0.655539	0.952435	0.63718	1.03528	0.94572	0.490533	0.636076	0.885128	0.824969	1.00647	0.916234	0.861343	0.986604	0.875404	0.76776	0.976513	0.742457	0.791011	1.04032	0.785415	0.87322	0.635759	0.784731	0.929974	0.787269	0.729464	0.854907	0.853006	0.763649	0.737222	0.763458	0.962418	0.853392	0.767797	0.702315	0.68225	0.698195	0.905895	0.889473	0.838326
		0.704737	1.01222	0.994592	0.924604	0.691516	0.884504	0.976688	0.930256	0.675904	0.883102	0.779235	0.996273	0.835083	0.893467	0.788211	0.825007	0.851898	0.924601	0.959679	0.834203	0.9234	0.857908	0.823052	0.913053	0.83171	0.847577	1.01438	0.855964	0.793359	0.753449	0.758547	0.92609	0.810016	0.824389	0.898849	0.789727	0.806746	0.776276	0.902258	0.916828	0.806364	0.761206	0.684996	0.681853	0.919288	0.859948	0.769664	0.7488
6. A type of reading material	magazine	0.801989	0.978009	0.959326	0.918767	0.831713	0	0.78961	1.00641	0.876505	0.843031	0.897769	1.02302	0.859334	0.963356	1.00626	0.847387	0.942759	0.729589	0.969189	0.857251	0.798514	0.911158	0.877034	0.75123	0.986989	0.955404	1.02434	0.842305	0.830983	0.791217	0.926993	0.953273	0.964165	0.780323	0.981036	0.834786	0.772576	0.988213	0.934625	0.941295	0.932075	0.909019	0.883652	0.928175	0.947483	0.674331	0.565787	0.851638
	book	0.762097	0.923371	0.940377	1.00752	0.876336	0.65416	0.868779	0.963964	1.01431	0.48442	0.98827	0.797716	0.884744	0.932404	1.01605	0.922618	0.899985	0.90004	0.94199	0.90996	0.898284	0.973361	0.806908	0.82323	0.964826	1.0743	0.863607	1.01845	0.946821	0.861945	0.919417	0.841152	1.03679	0.852224	0.89208	0.782958	0.992442	1.03536	0.984753	0.94409	0.792164	0.988555	0.935843	0.973981	0.926072	0.840081	0.715895	0.804051
	newspaper	0.8363	0.896494	0.892429	0.933014	0.875139	0.545315	0.683582	0.857208	0.963807	0.849694	0.969537	0.765844	0.842223	1.02198	0.989074	0.867505	0.977728	0.707994	0.953472	0.874015	0.804482	0.887753	0.96324	0.720873	1.00313	0.908202	0.955556	0.890221	0.7835	0.871272	0.965319	0.827312	1.03363	0.775518	0.899296	0.618957	0.652939	0.962375	0.911573	0.871853	0.865104	0.981778	0.885518	1.02653	0.998791	0.808988	0.612598	0.714469
	journal	0.88439	0.934461	1.02381	1.00378	0.885073	0.730475	0.946285	0.971046	1.02598	1.00773	0.967602	1.08117	1.00756	1.02683	0.969883	0.903277	0.948667	0.984182	0.999948	0.904963	0.941839	1.02159	0.961729	0.983029	0.750211	1.00313	0.715154	0.917455	0.951622	0.921335	1.08575	0.963522	1.0003	0.835518	0.906071	0.809298	0.999815	0.828098	1.03353	0.906405	1.10068	0.998451	0.84794	0.930608	0.995347	0.815594	0.817941	0.96902
	novel	0.806938	0.916904	1.01234	0.845638	0.984251	0.653277	0.984424	0.923371	0.906683	0.843886	0.968393	0.92378	0.853087	0.912055	0.945691	0.887267	0.936462	0.819822	1.1308	0.922115	1.02788	0.871191	0.946841	0.809897	0.967767	1.07549	0.916951	0.888625	0.830919	0.949569	0.787215	0.911736	0.996556	0.77409	0.919439	0.724326	0.814674	1.04718	1.0371	0.789102	0.786908	0.894274	0.987529	0.961824	0.833821	0.747277	0.697716	0.825813
		0.818343	0.929848	0.965657	0.941745	0.890502	0.645807	0.854536	0.9444	0.957457	0.805752	0.958314	0.918306	0.88939	0.971325	0.985392	0.885611	0.94112	0.828325	0.99908	0.893661	0.894201	0.933011	0.91115	0.817652	0.934585	1.0033	0.895122	0.91141	0.868769	0.879068	0.93694	0.899399	1.00629	0.803535	0.919584	0.754065	0.846489	0.972245	0.980316	0.890549	0.895386	0.954415	0.908097	0.964224	0.940303	0.777254	0.681987	0.832998
7. A military title	officer	1.03903	0.822738	0.840571	0.888218	0.970402	0.78961	0	0.811624	1.02347	0.902768	0.913156	0.937944	0.821722	0.979362	0.983413	0.94132	0.733545	0.780601	0.966106	0.846872	0.986913	0.992877	0.850914	0.754413	0.978263	0.78715	0.816503	0.991623	0.970051	0.900189	1.00675	0.791032	0.897015	0.999116	0.959265	0.93977	0.849591	1.03053	0.888987	1.07413	0.960635	1.07055	0.995277	1.10296	0.875733	0.979999	0.890937	0.941246
	captain	0.720929	1.10503	0.902968	0.929485	0.765124	0.828793	0.854909	0.934756	0.794868	0.766767	0.817963	0.978265	0.760889	0.911457	0.848123	0.888423	0.720662	0.710658	1.02752	0.707623	0.925187	0.879457	0.727846	0.699377	0.963123	1.03032	1.03795	0.793616	0.741145	0.796708	0.790666	0.890725	0.860722	0.872499	1.08154	0.696576	0.778467	0.93651	0.939569	0.883	0.693876	0.880658	0.809109	0.882495	0.79907	0.758089	0.695378	0.727588
	chief	0.83102	0.987406	0.919683	0.846008	0.859658	0.757172	0.665698	1.01462	0.880181	0.875847	1.0298	1.02739	0.84104	1.02086	1.01202	0.981916	0.862744	0.599521	0.985187	0.963113	0.833345	0.916471	0.882427	0.777743	0.987033	0.950027	0.872134	0.842514	0.851976	0.737276	0.933932	0.884472	0.945022	0.915082	0.95366	0.810076	0.789986	1.08542	1.01006	0.859842	0.902114	0.879865	0.898103	0.970052	0.955774	0.888253	0.75035	0.826855
	soldier	0.850141	0.868583	0.822956	0.898836	0.847143	0.987392	0.86967	1.02831	0.99164	1.03852	0.857076	0.861275	0.796914	1.02094	0.766517	1.08636	0.923998	0.915116	0.969581	0.92576	1.05954	0.897713	0.878689	0.856255	0.9201	0.909017	0.958296	0.918519	0.892941	0.94338	0.921447	0.990126	0.733015	0.873631	1.05147	0.856801	0.876152	0.897787	1.00343	0.956238	0.83474	0.795273	0.809213	0.806429	0.88597	0.942959	0.939901	0.85974
	commander	0.922796	0.893152	0.851855	0.856773	0.782275	0.751421	0.516319	0.841098	0.819237	0.770499	0.857365	1.01338	0.840101	0.956681	0.930906	0.932982	0.730563	0.596374	0.960382	0.798286	0.841513	0.861506	0.795357	0.71934	1.04582	0.933268	1.01857	0.92103	0.839236	0.757488	0.796734	0.816789	0.924014	0.893484	0.932973	0.861715	0.737139	1.08379	0.862844	0.950644	0.749088	0.876645	0.912213	0.999691	0.87792	0.817983	0.718057	0.821828
		0.872783	0.935381	0.867607	0.883864	0.84492	0.822878	0.726649	0.926082	0.901879	0.870881	0.895072	0.963652	0.812133	0.977862	0.908197	0.9662	0.794302	0.720454	0.981756	0.848331	0.9293	0.909605	0.827046	0.761426	0.978868	0.921956	0.940691	0.89346	0.85907	0.827008	0.889907	0.874629	0.871958	0.910762	0.995782	0.832988	0.806267	1.00681	0.940976	0.944772	0.828091	0.900599	0.884783	0.952326	0.878893	0.877457	0.798925	0.835451
8. A four-footed animal	dog	0.977911	0.969682	0.876525	0.965152	0.913329	1.00641	0.811624	0	0.915366	0.962187	0.868556	0.881945	0.92108	0.862744	0.92104	0.915887	0.789483	1.06134	0.85133	0.867421	0.959201	0.875884	0.982541	0.834744	1.03683	0.838036	0.892961	0.883577	0.934608	1.00113	0.796892	0.918395	0.965289	1.03116	0.940666	0.880108	0.933377	0.892968	0.790626	0.861776	0.928344	0.883765	0.928872	0.908088	0.824151	0.958432	0.967758	1.03654
	cat	0.860283	0.886641	0.705362	0.880287	0.882709	0.950587	0.885229	0.525822	0.928536	0.926719	0.734393	0.898228	0.963398	0.86878	0.941171	0.904542	0.807517	0.965848	0.696934	0.741338	0.989498	0.886698	1.00305	0.785045	0.91968	0.854983	0.848311	0.810595	0.866508	0.820963	0.823431	0.797953	0.831721	0.90437	0.935801	0.872155	0.83184	0.7011	0.750111	0.895494	0.746305	0.8123	0.849652	0.856767	0.823308	0.890707	0.859038	0.911814
	horse	0.738485	0.969074	1.00276	0.709659	0.829727	0.945709	0.953045	0.621307	0.870841	0.888112	0.850873	0.874095	0.860951	0.828554	0.789382	1.07452	0.783224	1.07162	0.800126	0.712755	1.00121	0.893476	0.926413	0.826348	0.912661	0.923226	0.964653	0.605389	0.675908	0.883138	0.758781	0.913577	0.989848	0.831448	1.0073	0.874923	0.824689	0.737227	0.707241	0.764726	0.820335	0.724513	0.867072	0.769086	0.831824	0.974462	0.889336	0.979037
	pig	0.677968	1.07795	0.917352	0.938835	0.716034	0.908143	1.00251	0.865687	0.691289	0.876828	0.712736	0.87965	0.833992	0.87368	0.839751	0.911655	0.780461	0.840169	0.854998	0.712494	0.971929	0.780277	0.825984	0.733538	0.899495	0.901761	1.11815	0.785245	0.695521	0.753948	0.74023	0.947819	0.946937	0.742634	1.06717	0.694604	0.725941	0.799104	0.878092	0.873997	0.602142	0.647495	0.676503	0.717903	0.843945	0.887842	0.774406	0.626151
	cow	0.94987	0.966439	0.870031	0.900505	0.793551	0.983476	0.937143	0.883464	0.815319	0.837017	0.921299	0.856163	0.766363	0.927101	0.962092	0.942402	1.01064	0.905414	0.941994	0.69871	1.00139	0.931771	0.896895	0.852414	0.874649	0.842992	1.02727	0.992626	0.987007	1.01088	0.807906	0.941037	0.799046	0.885623	0.755945	0.892903	0.876569	0.928046	0.84671	0.89531	0.815293	0.924605	0.668355	0.907269	0.916685	0.909074	0.979207	0.821215
		0.840904	0.973958	0.874406	0.878888	0.82707	0.958865	0.91791	0.72407	0.84427	0.898173	0.817572	0.878016	0.869157	0.872172	0.890687	0.949801	0.834265	0.968878	0.829076	0.746543	0.984646	0.873621	0.926977	0.806418	0.928664	0.8722	0.970268	0.815486	0.83191	0.894012	0.785448	0.903756	0.906568	0.879047	0.941377	0.842939	0.838483	0.811689	0.794556	0.858261	0.782484	0.798536	0.798091	0.831823	0.847983	0.924103	0.893949	0.874952
9. A type of fabric	cotton	0.660358	0.952368	1.06946	0.875336	0.584376	0.876505	1.02347	0.915366	0	0.865272	0.676537	1.06969	0.83394	0.83985	0.753046	0.909521	0.816935	1.01592	1.07086	0.753698	1.02438	0.769279	0.796542	0.966026	0.821067	0.768429	1.09778	0.817446	0.834258	0.633129	0.504325	0.933032	0.789111	0.779687	0.943845	0.877276	0.87357	0.687215	0.918515	1.00158	0.792017	0.66482	0.57904	0.450781	0.841261	0.953219	0.892045	0.697743
	silk	0.688456	1.02925	1.05449	0.87208	0.645495	0.993375	1.06785	1.03303	0.381473	0.911412	0.733781	0.949525	0.846847	0.926234	0.789233	0.918643	0.756535	1.00603	1.05459	0.777027	0.932878	0.704161	0.810875	1.05863	0.873587	0.902136	1.1421	0.849364	0.821074	0.866413	0.583801	0.916659	0.828612	0.801673	0.945063	0.893778	0.924856	0.679281	0.963155	1.03088	0.716284	0.709071	0.603225	0.419176	0.979648	0.96201	0.89313	0.765434
	leather	0.636574	0.97765	1.11694	0.942304	0.563968	0.902522	1.05652	0.91793	0.345166	0.808476	0.753625	1.10327	0.915827	0.742935	0.760956	0.931656	0.86659	1.02538	1.05171	0.780419	1.00465	0.697676	0.787129	1.04596	0.884794	0.877037	1.08726	0.780885	0.770306	0.81265	0.574439	1.01864	0.918803	0.874677	0.899845	0.935919	0.834961	0.732086	0.931277	1.00282	0.771732	0.614537	0.688195	0.482212	0.792473	0.964171	0.866222	0.693553
	nylon	0.655575	1.04923	1.15322	0.97445	0.592101	0.85152	0.949631	0.849584	0.384292	0.859754	0.679011	0.947333	0.911677	0.722808	0.794892	0.829959	0.750581	1.11577	0.978946	0.699217	1.03473	0.807239	0.740819	0.940571	0.819102	0.751292	1.10409	0.795975	0.771467	0.732027	0.629809	0.982692	0.917755	0.764086	0.918768	0.806191	0.80737	0.627626	0.817165	1.00171	0.725704	0.735117	0.550251	0.505491	0.877207	0.976608	0.939729	0.782041
	wool	0.604868	0.955418	1.05824	0.85413	0.597603	0.852376	1.04679	0.875834	0.258417	0.897402	0.73508	1.12056	0.888976	0.832903	0.753962	0.843628	0.835858	1.05407	1.07469	0.837923	0.958898	0.764664	0.809405	1.06043	0.797096	0.797033	1.09801	0.8341	0.830382	0.746628	0.553051	0.955109	0.864638	0.869434	0.920612	0.89112	0.823222	0.67476	0.935331	1.01189	0.757287	0.618724	0.586156	0.378401	0.892067	0.86843	0.891802	0.691514
		0.649166	0.992784	1.09047	0.90366	0.596709	0.89526	1.02885	0.918348	0.342337	0.868463	0.715607	1.03807	0.879453	0.812946	0.770418	0.886681	0.8053	1.04343	1.04616	0.769657	0.991108	0.748604	0.788954	1.01432	0.839129	0.819185	1.10585	0.815554	0.805497	0.758169	0.569085	0.961227	0.863784	0.817912	0.925627	0.880857	0.852796	0.680194	0.913088	1.00977	0.752605	0.668454	0.601373	0.447212	0.876531	0.944888	0.896586	0.726057
10. A color	blue	0.820429	1.05768	0.945626	0.92947	0.770397	0.843031	0.902768	0.962187	0.865272	0	0.987971	0.891837	0.847628	0.985566	1.00573	0.939454	0.927936	0.970197	0.936303	0.867411	0.846217	1.08033	0.788418	0.924466	0.954622	0.988454	0.969347	0.923696	0.880719	0.796371	0.863181	0.811866	0.893449	0.963609	0.958208	1.02487	0.912554	0.99774	0.834262	1.00717	0.769386	1.05895	0.795047	0.906382	1.03888	0.918895	0.892079	0.788876
	red	0.757708	1.01463	0.966477	0.877414	0.665557	0.882007	0.964213	0.92972	0.655317	0.424939	0.918561	1.01017	0.895802	1.00627	0.954813	0.887867	0.789096	0.89145	0.936943	0.873609	0.847133	1.00994	0.770589	0.963646	0.944238	0.908026	1.03657	0.858467	0.881441	0.861289	0.654832	0.793418	0.816966	0.921019	0.913455	0.90302	0.945768	0.890952	0.87614	0.938698	0.696827	0.88398	0.701949	0.835386	0.886086	0.939934	0.84564	0.724964
	yellow	0.767689	1.05813	0.946779	0.870514	0.670602	0.766498	0.858991	0.893554	0.618666	0.457505	0.836369	0.926125	0.79704	0.952034	0.968488	0.881675	0.808496	0.869508	0.940499	0.757195	0.974192	0.904058	0.833327	0.848129	0.925451	0.806337	1.00328	0.84856	0.794297	0.732864	0.746931	0.809865	0.808842	0.850129	0.943517	0.77924	0.759571	0.802557	0.798128	0.902531	0.683448	0.83969	0.650648	0.762142	0.899334	0.907918	0.785453	0.735905
	green	0.66694	1.05402	0.962323	0.874979	0.638735	0.75515	0.92428	0.964593	0.636835	0.459509	0.867821	0.916049	0.812341	1.03597	1.01442	0.926815	0.81762	0.812025	0.908568	0.734713	0.793088	0.940554	0.804818	0.848207	0.875174	0.819287	1.07745	0.860048	0.733875	0.73819	0.721863	0.842304	0.780711	0.892177	0.853223	0.793145	0.843023	0.79625	0.841529	0.870028	0.65841	0.857132	0.561238	0.799525	0.948832	0.880749	0.747237	0.683106
	brown	0.653472	1.04589	0.888178	0.912023	0.642844	0.847373	1.01129	0.996128	0.573813	0.585983	0.831647	0.966845	0.870666	1.0561	0.929423	0.960894	0.848239	0.899976	1.00154	0.789877	0.988042	1.00981	0.810973	0.822355	0.784771	0.977071	1.01995	0.918419	0.873436	0.785067	0.679142	0.913998	0.787282	0.829202	0.942456	0.805701	0.850247	0.827452	1.01322	0.932531	0.648742	0.778595	0.633038	0.702721	1.01949	0.821554	0.702305	0.610525
		0.733248	1.04607	0.941877	0.89288	0.677627	0.818812	0.932308	0.949236	0.669981	0.481984	0.888474	0.942205	0.844695	1.00719	0.974574	0.919341	0.838277	0.888631	0.944771	0.804561	0.889735	0.988937	0.801625	0.88136	0.896851	0.899835	1.02132	0.881838	0.832753	0.782756	0.73319	0.83429	0.81745	0.891227	0.922172	0.861194	0.862233	0.86299	0.872656	0.930191	0.691363	0.883669	0.668384	0.801231	0.958525	0.89381	0.794543	0.708675
11. A kitchen utensil	knife	0.76371	0.985441	0.918933	0.953526	0.748627	0.897769	0.913156	0.868556	0.676537	0.987971	0	0.99229	0.935233	0.769517	0.827899	0.858419	0.552682	0.864037	0.834666	0.734186	1.11686	0.733103	0.707961	0.856052	0.87003	0.803235	1.05109	0.840463	0.82775	0.757332	0.754027	0.916031	0.805079	0.788344	0.962492	0.788389	0.827403	0.637351	0.913292	0.998866	0.765186	0.732741	0.726458	0.7872	0.909911	1.01884	0.896112	0.900899
	fork	0.732776	0.850031	0.885268	0.886649	0.768391	0.891699	0.964329	0.900053	0.679357	0.912499	0.573541	0.869366	0.938675	0.727761	0.792685	0.799326	0.933914	0.969922	0.758522	0.564993	1.01561	0.812174	0.968612	0.862527	0.795297	0.763644	1.08456	0.823023	0.834612	0.80236	0.706994	0.838677	0.730372	0.681587	0.871684	0.771667	0.6645	0.615972	0.724729	0.972699	0.721683	0.81069	0.563265	0.673215	0.856607	1.04079	0.928851	0.738004
	spoon	0.803417	0.958356	0.974486	1.07465	0.794622	0.731528	1.07167	0.973148	0.915775	0.806106	0.708243	0.966067	0.881974	0.896266	0.954761	0.754449	0.965933	0.883326	0.889834	0.85861	0.984887	0.808052	0.75148	0.923245	0.883097	0.989323	1.01424	1.00283	0.945896	0.929827	0.870402	0.936068	0.890336	0.643586	0.974011	0.745656	0.893967	0.815407	0.973618	0.997178	0.77508	0.836419	0.689147	0.829243	1.03047	0.886782	0.89452	0.71536
	bowl	0.671137	0.870542	0.96854	0.921776	0.686939	0.863659	1.04779	0.833516	0.670968	0.9754	0.614429	0.88555	1.05414	0.797226	0.909019	0.868761	0.817935	0.896597	0.814494	0.625213	1.03595	0.89061	0.808701	0.949948	0.774253	0.791384	1.10665	0.828458	0.934697	0.744474	0.779843	0.91203	0.767289	0.767774	0.91468	0.745218	0.744256	0.483252	0.93668	0.982957	0.719864	0.769122	0.511066	0.695266	0.875992	0.888287	0.871249	0.793926
	stove	0.725898	0.891009	1.04577	0.965401	0.776861	0.959433	0.94684	0.880681	0.757561	0.929394	0.617353	0.893655	1.05956	0.675452	0.869282	0.953229	0.906239	0.977672	0.721497	0.762034	1.06635	0.862073	0.851906	1.0777	0.845855	0.891094	1.04399	0.90354	0.919776	0.828533	0.882454	0.817039	0.891361	0.69611	1.00408	0.743714	0.820134	0.551647	0.86577	0.933155	0.853764	0.810555	0.55105	0.769193	0.8321	1.00655	0.993881	0.87389
		0.739387	0.911076	0.958599	0.9604	0.755088	0.868818	0.988757	0.891191	0.74004	0.922274	0.628391	0.921386	0.973916	0.773244	0.870729	0.846837	0.835341	0.918311	0.803803	0.709007	1.04393	0.821202	0.817732	0.933894	0.833706	0.847736	1.06011	0.879663	0.892546	0.812505	0.798744	0.883969	0.816888	0.71548	0.94539	0.758929	0.790052	0.620726	0.882818	0.976971	0.767116	0.791905	0.608197	0.750824	0.901016	0.968252	0.916923	0.804415
12. A building for religious services	church	0.971134	0.856787	0.706505	0.843122	1.01418	1.02302	0.937944	0.881945	1.06969	0.891837	0.99229	0	1.00015	0.969577	0.944037	1.03126	0.980211	0.857407	0.698691	0.812709	0.896344	0.952536	1.04006	0.548831	0.952135	0.880152	0.915559	1.01799	0.859984	0.953664	0.956433	0.868011	0.934984	0.925762	0.917319	0.752615	0.826786	0.855734	0.894199	0.868054	0.844586	1.00743	0.912203	0.996576	1.00015	1.01765	0.929388	0.929641
	temple	0.741228	0.883072	0.987567	0.929711	0.736496	0.679407	0.969995	0.975621	0.817339	0.869702	0.916545	0.774854	0.760589	1.09444	1.00038	0.799371	0.947686	0.823586	0.991722	0.853893	0.920588	0.799697	0.899104	0.731037	0.885178	0.941336	1.16891	0.877717	0.805996	0.70202	0.854238	1.00843	0.953889	0.804729	1.0516	0.695006	0.715475	0.861568	1.12315	0.923429	0.86346	0.85071	0.817538	0.86988	1.06139	0.727839	0.515409	0.704325
	chapel	0.793747	1.05271	1.00187	0.783809	0.856545	0.688554	0.909382	0.89284	0.82621	0.841768	0.814132	0.802157	0.813237	0.874309	1.02794	0.951634	0.888982	0.756103	0.94488	0.894803	0.727244	0.836174	0.907323	0.744866	0.97197	0.822156	1.1028	0.780483	0.775555	0.724356	0.939775	0.962613	0.993695	0.916831	0.938966	0.804601	0.614815	0.859383	0.965196	0.860445	0.895182	0.844499	0.831221	0.87903	1.04209	0.839224	0.6453	0.812921
	sanctuary	0.881669	0.809436	0.873771	0.865672	0.851451	0.941799	0.808701	0.73043	0.91495	0.975735	0.829733	0.671619	0.984706	0.945254	1.03132	0.828928	0.872669	0.809943	0.720279	0.78464	0.937858	0.837571	0.967718	0.674472	0.96224	0.837865	1.01449	1.01317	0.820251	0.806652	0.912002	0.762096	0.842634	0.870181	0.990153	0.660858	0.691983	0.8014	0.849922	0.703962	0.736877	0.809146	0.878103	0.921594	0.812354	0.981116	0.937067	0.790215
	house	0.989285	0.863658	0.822123	0.773592	0.881901	0.969189	0.966106	0.85133	1.07086	0.936303	0.834666	0.698691	1.09176	0.683947	0.94616	0.950188	0.955382	0.825875	2.22045e-16	0.758542	0.894848	1.00404	1.04952	0.851909	1.00062	0.844508	0.926449	0.896299	0.817788	0.852822	1.06706	0.7349	0.886804	0.772678	1.00278	0.850838	0.879253	0.760007	0.501837	0.912149	0.936943	0.953385	0.910843	0.975062	0.844504	1.02731	0.892449	0.970562
		0.875412	0.893132	0.878367	0.839181	0.868115	0.860393	0.918425	0.866433	0.939808	0.903069	0.877473	0.73683	0.930088	0.913505	0.989968	0.912276	0.928986	0.814583	0.671114	0.820917	0.875377	0.886004	0.972744	0.710223	0.954428	0.865203	1.02564	0.917132	0.815915	0.807903	0.945902	0.86721	0.922401	0.858036	0.980163	0.752784	0.745662	0.827618	0.86686	0.853608	0.85541	0.893033	0.869981	0.928429	0.952098	0.918627	0.783923	0.841533
13. A part of speech	verb	0.91308	0.980786	0.973693	0.889293	0.861339	0.859334	0.821722	0.92108	0.83394	0.847628	0.935233	1.00015	0	1.00643	0.913632	0.913801	0.811488	0.933611	1.09176	0.916829	0.910427	0.855723	0.814267	0.766716	0.861298	0.843164	0.966727	0.89782	0.917045	0.882732	0.890547	0.925725	0.843513	0.954399	0.908894	0.87841	0.958068	0.94164	0.938475	0.928479	0.840272	0.834192	0.830074	0.909501	0.981606	0.925873	0.724188	0.85816
	noun	0.940414	0.932332	0.912014	0.960809	0.961182	0.863408	0.842293	0.96966	0.91355	0.892454	0.955346	0.905095	0.309119	0.973702	0.976795	0.863062	0.908636	0.952197	1.1446	0.955615	0.98139	0.844589	0.940081	0.836654	0.921412	0.957479	0.916866	0.876106	0.899253	0.891356	0.901768	0.989108	0.924263	0.95109	0.911536	0.917713	0.939017	0.962661	1.04378	0.943321	0.789742	0.865933	0.923112	0.950873	1.05859	0.911228	0.756654	0.911521
	adjective	0.960575	0.965066	0.961859	1.0162	1.02771	0.908301	0.807531	1.00084	0.996295	0.92369	0.938698	0.839505	0.529493	1.04791	1.0231	0.89429	0.899249	0.852508	1.13359	0.971455	1.07744	0.763259	0.877196	0.751313	1.03054	0.965065	0.985536	0.941284	0.911769	0.937166	0.955288	1.05853	0.915978	0.898815	1.02539	0.937943	0.855754	1.04672	1.06213	0.911212	0.869725	0.89426	1.00448	1.05623	1.03634	0.963676	0.900474	0.932066
	word	1.00292	1.04257	0.911346	1.07499	0.991169	0.906262	0.827989	0.981313	1.00307	0.896363	0.990136	0.966063	0.520754	0.986756	0.981046	0.924924	0.897056	0.834473	1.02995	0.961475	0.9835	0.992936	0.880355	0.9376	0.955507	0.962912	0.971924	1.06065	0.997958	0.996975	0.997716	0.933208	0.976152	0.872419	0.966417	0.939755	1.09536	1.00202	1.01376	1.04724	0.916816	1.11263	0.989973	1.0511	0.989162	0.908317	0.842818	0.978524
	sentence	0.957458	0.948959	0.907755	0.905355	0.968391	0.89983	0.899265	0.937313	0.982894	0.930406	0.919324	1.02213	0.842235	1.0442	0.897587	1.02724	0.782956	0.879818	1.03153	0.960086	0.866555	1.03463	0.838058	0.978195	1.01187	1.01038	0.845087	0.926053	0.969721	1.09101	0.908426	0.870415	1.13455	0.869699	0.882057	0.95629	1.09907	1.0399	1.00359	0.918583	0.821305	0.932566	0.922149	0.979989	0.931577	0.916499	0.901832	0.97453
		0.954888	0.973943	0.933333	0.96933	0.961958	0.887427	0.83976	0.962042	0.945949	0.898108	0.947747	0.946589	0.550401	1.0118	0.958432	0.924664	0.859877	0.890521	1.08629	0.953092	0.963862	0.898228	0.869991	0.854095	0.956125	0.947801	0.937228	0.940384	0.939149	0.959849	0.930749	0.955397	0.958892	0.909284	0.938858	0.926022	0.989453	0.998588	1.01235	0.949767	0.847572	0.927916	0.933958	0.98954	0.999454	0.925119	0.825193	0.93096
14. An article of furniture	chair	0.955892	0.939885	0.90886	0.847453	1.02612	0.963356	0.979362	0.862744	0.83985	0.985566	0.769517	0.969577	1.00643	0	0.731854	0.970608	0.86876	0.951045	0.683947	0.86459	1.04003	0.869586	0.882609	0.947801	0.966232	0.877497	0.92103	0.718128	0.88607	0.769266	0.849343	0.878976	0.817541	0.85	0.959338	0.953171	0.83635	0.860562	0.586465	0.997816	0.938564	0.801589	0.909816	0.88772	0.635419	1.07669	1.02075	0.984652
	table	0.818819	0.862994	0.972209	0.935443	0.887972	1.02085	0.895552	0.900653	0.872899	0.906336	0.644136	0.862416	1.07371	0.682375	0.912651	0.872067	0.898646	0.880073	0.765328	0.703336	1.05442	0.94665	0.879326	0.969306	0.988998	0.838288	0.960201	0.938379	0.835003	0.759552	0.831422	0.834784	0.866679	0.880677	0.852114	0.780255	0.883138	0.749937	0.86771	1.00798	0.803107	0.891539	0.801341	0.959062	0.882286	1.03101	1.05783	0.861443
	couch	0.874065	0.780954	0.899913	0.857641	0.919453	1.07947	0.997215	0.856692	0.931336	1.02153	0.778449	0.931321	1.02449	0.658234	0.823078	0.977868	0.94598	1.01522	0.54348	0.741506	1.04419	0.949549	0.981955	1.01421	1.01308	0.963085	1.00089	0.819562	0.836326	0.83091	0.855439	0.831918	0.811016	0.839854	0.932673	0.772953	0.960379	0.714972	0.674215	0.990649	0.828221	0.868329	0.850221	0.872908	0.764231	1.0232	1.00829	0.904111
	bed	0.894911	0.756016	0.954922	0.950433	0.956044	1.06693	0.964271	0.937528	0.890828	1.1004	0.81776	0.912705	1.00935	0.596282	0.871864	0.966582	0.969825	1.01398	0.543325	0.919026	1.06297	0.989409	0.929444	1.00754	0.958695	0.964714	0.988437	0.873893	0.923663	0.856692	0.958943	0.867713	0.742998	0.785832	0.943948	0.86952	0.977772	0.690162	0.786398	1.02786	0.897997	0.891092	0.823189	0.803037	0.832571	1.08776	1.01996	0.928594
	sofa	0.67106	0.910331	0.960766	0.91587	0.780353	1.05362	0.913148	0.782406	0.737486	0.951925	0.695025	0.961431	0.991661	0.537482	0.692471	0.926752	0.846499	1.10947	0.732115	0.745881	1.1136	0.92676	0.78823	1.0591	0.862767	0.785673	0.929469	0.805253	0.906286	0.747126	0.759064	0.804384	0.752729	0.836818	0.899231	0.841467	0.875536	0.55401	0.754073	0.983068	0.805402	0.804844	0.670795	0.661007	0.767322	1.07716	1.04258	0.819967
		0.842949	0.850036	0.939334	0.901368	0.913989	1.03685	0.949909	0.868005	0.85448	0.993152	0.740977	0.92749	1.02113	0.618593	0.806383	0.942776	0.905942	0.993956	0.653639	0.794868	1.06304	0.936391	0.892313	0.999592	0.957953	0.885851	0.960006	0.831043	0.877469	0.792709	0.850842	0.843555	0.798192	0.838636	0.917461	0.843473	0.906635	0.713929	0.733772	1.00147	0.854658	0.851478	0.811072	0.836747	0.776366	1.05916	1.02988	0.899753
15. A part of the human body	leg	0.801962	0.937497	0.857487	0.795308	0.710267	1.00626	0.983413	0.92104	0.753046	1.00573	0.827899	0.944037	0.913632	0.731854	0	1.02013	0.840353	1.09648	0.94616	0.935614	1.06162	0.922571	0.847824	0.978995	0.951229	0.967412	0.885078	0.927611	0.807011	0.859999	0.737221	0.95588	0.909318	0.881725	1.02007	0.878981	0.913591	0.849186	0.825995	0.959058	0.821912	0.717002	0.891185	0.618481	0.791524	0.945117	0.934734	0.899616
	arm	0.752435	0.910969	0.89108	0.888319	0.80537	0.989602	0.897135	0.93619	0.788291	0.923916	0.737359	0.965716	0.936544	0.652688	0.291836	0.897372	0.797457	1.03223	0.919872	0.858057	1.09934	0.907393	0.773207	1.00118	1.00274	0.882672	0.989527	0.867371	0.892806	0.714546	0.795943	0.901089	0.906589	0.76443	1.04228	0.915254	0.793189	0.824499	0.815194	1.09415	0.86309	0.800393	0.92556	0.71923	0.789359	0.997018	0.949752	0.873998
	head	0.736232	1.00704	0.807006	0.972484	0.84802	1.1211	0.947223	0.876846	0.879738	0.929383	0.730558	0.941731	0.963492	0.781869	0.701899	0.987248	0.769809	1.02272	0.841905	0.862856	1.05459	1.01095	0.719378	0.906199	0.879915	0.840667	0.914772	0.848373	0.871608	0.873545	0.786796	0.763645	0.880983	0.801034	1.07585	0.757272	0.938645	0.732708	0.814241	0.916434	0.928838	0.885867	0.825726	0.778826	0.858222	0.968678	1.04326	0.851379
	eye	0.917748	0.895895	0.937532	0.991989	0.84763	0.939655	0.91763	0.880893	0.838501	0.928454	0.851682	1.01776	0.841905	0.991677	0.754556	0.838597	0.903144	0.995881	1.03255	0.984776	1.0467	0.917401	0.958366	0.970197	0.954601	0.937461	0.877192	1.01904	0.902631	0.924856	0.89798	0.815321	0.849271	0.975111	1.03273	0.887976	0.949523	0.940168	0.927354	0.881854	0.975374	0.928985	0.929703	0.833744	0.923386	0.871033	0.996783	0.842405
	ear	0.782208	0.872098	0.861327	0.980705	0.787395	0.903956	0.767185	0.802303	0.771764	0.954948	0.880045	1.00053	0.850696	1.0526	0.749548	0.912155	0.946138	1.01461	0.986663	0.908728	0.966411	0.864168	0.912756	0.942324	1.02702	0.840999	0.914888	0.967551	0.841484	0.835144	0.794219	0.853748	0.801872	0.776173	1.01069	0.774974	0.87131	0.848881	0.937052	1.00488	0.987199	0.823605	0.839862	0.743672	0.934692	0.920326	0.942162	0.833653
		0.798117	0.9247	0.870887	0.925761	0.799736	0.992114	0.902517	0.883454	0.806268	0.948486	0.805509	0.973954	0.901254	0.842139	0.62446	0.9311	0.85138	1.03238	0.94543	0.910006	1.04573	0.924496	0.842306	0.959779	0.9631	0.893842	0.916291	0.925989	0.863108	0.841618	0.802432	0.857937	0.869607	0.839694	1.03633	0.842891	0.893252	0.839088	0.863967	0.971276	0.915283	0.83117	0.882407	0.738791	0.859437	0.940434	0.973337	0.86021
16. A fruit	apple	0.992796	0.895999	1.01624	1.06476	0.814478	0.847387	0.94132	0.915887	0.909521	0.939454	0.858419	1.03126	0.913801	0.970608	1.02013	0	0.899685	0.874843	0.950188	0.862599	0.825339	0.828684	0.904948	1.00439	0.941917	0.809591	1.01485	0.875656	1.00428	0.856062	0.921575	0.880744	0.935747	0.809906	1.07439	0.777233	0.788138	0.897368	0.932532	0.935603	0.904006	0.952398	0.861675	0.91263	0.996729	0.871829	0.861947	0.917839
	orange	0.797574	1.02437	0.902904	0.938743	0.604524	0.870972	0.972029	0.971173	0.685764	0.593558	0.807267	0.944789	0.873326	0.900969	0.906412	0.816887	0.88653	0.974578	0.975772	0.787919	0.885656	0.991556	0.904552	0.921102	0.843655	0.806343	0.939204	0.869118	0.856871	0.812986	0.745338	0.873591	0.754102	0.909903	0.944511	0.882198	0.83937	0.711576	0.885038	0.96762	0.697995	0.89184	0.611577	0.725021	0.960784	0.873788	0.817244	0.791285
	banana	0.553736	0.905439	0.96638	0.854115	0.54969	0.759594	0.935857	1.02818	0.547322	0.893201	0.574428	0.90208	0.815047	0.761741	0.69849	0.709852	0.791327	0.854504	0.82413	0.615195	1.03186	0.911059	0.766035	0.858801	0.695557	0.834064	1.04624	0.749846	0.798445	0.646153	0.720035	0.860801	0.702906	0.635429	1.01595	0.658691	0.717079	0.535504	0.867079	0.887327	0.707937	0.794499	0.407029	0.587968	0.842593	0.847295	0.750887	0.718578
	kiwi	0.673802	1.10088	0.883149	1.00938	0.638753	0.746646	1.00942	0.906966	0.635445	0.837633	0.733678	0.951967	0.836318	0.967667	0.881993	0.791897	0.834551	0.833976	0.98481	0.63678	0.872217	0.83805	0.801958	0.790376	0.735513	0.853775	1.04768	0.799128	0.854669	0.699831	0.719223	0.973918	0.783268	0.701482	1.04818	0.70657	0.748653	0.665362	1.00524	0.81045	0.718267	0.793731	0.456436	0.66043	0.935009	0.658472	0.685262	0.700192
	lemon	0.601544	0.891908	0.914951	0.873726	0.604139	0.94076	1.01516	0.90563	0.587553	0.850373	0.66067	0.917047	0.891135	0.691107	0.668286	0.9097	0.782319	1.03739	0.823719	0.637487	0.991938	0.849882	0.855236	1.00559	0.686707	0.768645	1.02377	0.759867	0.766994	0.690208	0.745354	0.821368	0.780672	0.76604	0.878096	0.794701	0.779173	0.427229	0.842054	0.966115	0.652981	0.695705	0.462633	0.521752	0.80873	0.947856	0.835205	0.765895
		0.72389	0.96372	0.936724	0.948146	0.642317	0.833072	0.974757	0.945566	0.673121	0.822844	0.726892	0.949429	0.865925	0.858418	0.835062	0.807084	0.838883	0.915058	0.911724	0.707996	0.921402	0.883846	0.846546	0.916052	0.78067	0.814483	1.01435	0.810723	0.856251	0.741048	0.770305	0.882084	0.791339	0.764552	0.992225	0.763879	0.774483	0.647408	0.906389	0.913423	0.736237	0.825635	0.55987	0.68156	0.908769	0.839848	0.790109	0.778758
17. A weapon	gun	0.759276	1.00355	0.921901	0.897532	0.789499	0.942759	0.733545	0.789483	0.816935	0.927936	0.552682	0.980211	0.811488	0.86876	0.840353	0.899685	0	0.861382	0.955382	0.841931	0.964102	0.902983	0.429916	0.847056	0.879018	0.873596	0.947283	0.796701	0.865547	0.743849	0.787391	0.784757	0.961419	0.978463	0.997865	0.79696	0.972288	0.851744	0.88207	0.922845	0.76697	0.851985	0.841609	0.936963	0.873149	0.990125	0.862993	1.01435
	sword	0.915863	1.00652	0.908203	0.931964	0.769758	0.874456	0.88193	0.954496	0.800926	0.902215	0.860158	0.974612	0.75257	1.00739	0.777797	0.860382	0.930431	0.966374	1.0437	0.895881	0.934291	0.944212	0.942955	0.91223	0.814959	0.932373	0.941302	0.963052	0.984768	0.846	0.827376	0.873437	0.880151	0.931153	0.874464	0.93686	0.902135	0.916444	1.00362	0.890418	0.80476	0.919963	0.917196	0.915599	0.944611	0.742947	0.87917	0.804126
	rifle	0.68903	0.929502	0.818848	0.845744	0.648415	0.740547	0.84065	0.871461	0.675552	0.852579	0.762591	0.803009	0.819658	0.84091	0.695074	0.849455	0.69458	0.734413	0.815117	0.622374	0.865556	0.762826	0.762229	0.703945	0.943237	0.846004	1.05334	0.881303	0.763554	0.576187	0.771203	0.745847	0.839378	0.786578	1.02856	0.624678	0.661288	0.74764	0.790097	0.859991	0.636028	0.78164	0.715138	0.705464	0.809083	0.690976	0.583116	0.683935
	pistol	0.705156	1.06205	1.01391	0.91157	0.755492	0.847928	0.883126	0.918856	0.682619	0.925486	0.759187	1.11134	0.796144	0.850701	0.800677	0.904547	0.627646	1.06729	1.07724	0.820028	1.02201	0.727527	0.552163	0.950711	0.965284	0.903111	1.06861	0.848155	0.800514	0.713217	0.722885	0.921567	0.89283	0.967211	0.982957	0.858515	0.840539	0.910617	0.92	0.979154	0.8165	0.73721	0.791809	0.730786	0.922949	0.84184	0.785942	0.78941
	bomb	0.748089	0.905804	0.79738	0.759828	0.688509	0.895843	0.803723	0.820505	0.734817	0.838782	0.7749	0.814358	0.788826	0.827093	0.724927	0.983396	0.734945	0.898267	0.926023	0.776967	1.035	0.831146	0.747097	0.743885	0.860124	0.805305	0.960146	0.774836	0.792651	0.767087	0.844181	0.779539	0.849553	0.84264	1.04906	0.776482	0.736379	0.766678	0.888526	0.843997	0.661871	0.781843	0.764999	0.808609	0.820138	0.992884	0.82657	0.649341
		0.763483	0.981483	0.892049	0.869328	0.730335	0.860307	0.828595	0.87096	0.74217	0.8894	0.741903	0.936707	0.793737	0.878972	0.767766	0.899493	0.7469	0.905546	0.963492	0.791436	0.964193	0.833739	0.686872	0.831565	0.892525	0.872078	0.994136	0.852809	0.841407	0.729268	0.790607	0.821029	0.884666	0.901209	0.986582	0.798699	0.822526	0.838624	0.896863	0.899281	0.737226	0.814528	0.80615	0.819484	0.873986	0.851755	0.787558	0.788231
18. An elective office	president	0.91998	0.999336	0.965967	0.93226	0.900362	0.729589	0.780601	1.06134	1.01592	0.970197	0.864037	0.857407	0.933611	0.951045	1.09648	0.874843	0.861382	0	0.825875	0.815005	0.815916	0.949446	0.931031	0.707702	1.01902	1.0868	0.982762	1.01911	0.86987	0.873684	0.986777	0.91951	0.997877	0.851476	1.04199	0.783051	0.76989	1.00366	1.12212	0.852644	0.928815	0.949229	0.956997	1.11358	0.871358	0.784885	0.718257	0.846072
	senator	1.0145	1.01296	0.825466	0.952627	0.941339	0.779263	0.67989	0.959137	0.978411	0.904986	1.04091	0.78237	1.00161	1.01877	1.05032	1.06069	0.91241	0.638897	0.893466	0.954856	0.796118	1.09107	0.921353	0.679867	1.08904	0.973256	0.850665	1.10812	0.903055	0.894791	1.03025	0.791323	0.917232	0.969041	1.00127	0.858003	0.839791	1.16744	1.02362	1.03634	1.04339	1.08447	1.04644	1.1779	0.918624	0.857848	0.845153	0.905465
	governor	0.950423	0.997803	0.894948	0.900338	0.961172	0.754376	0.864867	1.02807	0.906722	0.988932	0.923077	0.874492	0.873987	0.972147	1.01512	0.897832	0.874706	0.559073	0.914386	0.852919	0.794432	0.834489	0.936439	0.743642	1.07975	1.07414	1.01499	0.967296	0.860753	0.799147	0.977133	0.948526	0.835903	0.878563	1.00087	0.934116	0.846158	1.00652	0.997109	0.989494	0.973692	0.998794	0.99737	1.05914	0.951385	0.856763	0.710806	0.856239
	congressman	1.14287	0.904258	0.748715	0.960175	1.04951	0.930141	0.699223	0.918208	1.06239	0.939064	1.04257	0.836413	0.998121	1.00296	1.02592	1.03943	0.903334	0.873956	0.926788	0.964979	1.03554	1.22938	0.961627	0.7831	0.984128	0.931048	0.629747	1.12486	1.03934	1.07087	0.920245	0.81273	1.07181	0.994541	1.04718	0.941526	1.02945	1.10259	1.0147	1.02328	1.0689	1.13085	1.09355	1.21017	0.971311	0.899716	0.956216	1.01428
	mayor	0.928667	0.97682	0.909884	0.883102	0.921843	0.627923	0.85186	0.987217	0.843264	0.981547	0.991109	0.859413	0.868899	0.96692	1.05691	0.895514	0.92303	0.595999	0.990243	0.855703	0.766875	0.827842	1.01217	0.744924	1.06273	0.99044	0.979309	0.941285	0.861709	0.873715	0.894571	0.934354	0.819059	0.863153	0.995076	0.799821	0.773107	0.984001	0.919722	0.894047	0.933723	0.991211	0.914298	1.01999	0.943072	0.755055	0.623004	0.882024
		0.991288	0.978236	0.868996	0.9257	0.954846	0.764258	0.775288	0.990794	0.961341	0.956945	0.972342	0.842019	0.935246	0.982368	1.04895	0.953662	0.894972	0.666981	0.910152	0.888692	0.841775	0.986445	0.952524	0.731847	1.04693	1.01114	0.891495	1.03214	0.906946	0.902442	0.961796	0.881289	0.928376	0.911355	1.01728	0.863304	0.851679	1.05284	1.01545	0.959162	0.989704	1.03091	1.00173	1.11616	0.93115	0.830853	0.770687	0.900816
19. A type of human dwelling	house	0.989285	0.863658	0.822123	0.773592	0.881901	0.969189	0.966106	0.85133	1.07086	0.936303	0.834666	0.698691	1.09176	0.683947	0.94616	0.950188	0.955382	0.825875	0	0.758542	0.894848	1.00404	1.04952	0.851909	1.00062	0.844508	0.926449	0.896299	0.817788	0.852822	1.06706	0.7349	0.886804	0.772678	1.00278	0.850838	0.879253	0.760007	0.501837	0.912149	0.936943	0.953385	0.910843	0.975062	0.844504	1.02731	0.892449	0.970562
	home	1.03174	0.719596	0.873597	0.875472	1.04472	1.00824	0.911809	0.907952	1.09056	1.06919	1.01356	0.709745	1.0879	0.883053	0.988686	0.681219	0.975156	0.98114	0.544109	0.929319	0.918167	0.941193	1.04385	0.926241	1.06873	0.897703	0.918267	0.959692	0.984641	0.864838	1.02303	0.860591	0.92197	0.839419	0.983317	0.847536	0.771726	0.960622	0.769212	0.849127	0.98447	0.999592	1.05054	1.00493	0.945243	0.999711	0.91462	0.998638
	apartment	0.986594	0.72009	0.802428	0.756678	0.987986	0.906978	0.829227	0.873798	1.01763	0.96257	0.892053	0.74318	1.09097	0.827725	0.973244	1.04061	0.961831	0.917417	0.523373	0.920668	0.854438	1.01162	1.0962	0.875732	1.00008	0.698201	0.965141	0.889755	0.940235	0.872434	1.06787	0.866558	0.924506	0.986163	0.926532	0.909317	0.936923	0.83487	0.655275	0.842225	1.087	0.957196	1.04505	0.954338	0.827675	0.951958	0.957908	1.00455
	condo	1.0459	0.911782	0.840579	0.821915	0.933539	0.805408	0.86457	0.804183	1.00274	0.891077	0.884897	0.727722	0.980128	0.870568	1.03129	0.970762	0.919871	0.916244	0.619067	0.868184	0.836433	0.928979	1.19922	0.82418	1.02621	0.732422	1.02735	0.965837	0.891813	0.947859	0.964724	0.891007	0.899752	0.897434	0.863054	0.916478	0.779658	0.881842	0.590373	0.87916	0.941604	0.887416	0.92963	0.881003	0.987069	0.957965	0.927564	1.03256
	mansion	0.724004	0.97728	0.859018	0.76042	0.718692	0.774912	0.825639	0.814167	0.87006	0.79688	0.743243	0.788914	0.687713	0.748636	0.753968	0.813718	0.826113	0.779702	0.732943	0.706567	0.924479	0.861876	0.789791	0.723783	0.888262	0.814091	0.869717	0.703893	0.697692	0.742266	0.754654	0.727821	0.798208	0.659315	0.95078	0.628169	0.742519	0.738023	0.765255	0.797341	0.660985	0.727848	0.726471	0.735974	0.707014	0.882	0.801095	0.782222
		0.955505	0.838481	0.839549	0.797615	0.913368	0.892945	0.87947	0.850286	1.01037	0.931204	0.873684	0.733651	0.987691	0.802786	0.93867	0.8913	0.927671	0.884076	0.604873	0.836656	0.885673	0.949541	1.03572	0.840369	0.996781	0.797385	0.941385	0.883095	0.866434	0.856044	0.975467	0.816175	0.886248	0.831002	0.945292	0.830468	0.822016	0.835073	0.656391	0.856	0.922199	0.905088	0.932506	0.910261	0.862301	0.963789	0.898727	0.957706
20. An alcoholic beverage	beer	0.761886	0.89532	0.875092	0.884275	0.763168	0.857251	0.846872	0.867421	0.753698	0.867411	0.734186	0.812709	0.916829	0.86459	0.935614	0.862599	0.841931	0.815005	0.758542	0	1.03037	0.793322	0.895957	0.784925	0.850731	0.820767	1.05695	0.880726	0.781794	0.69034	0.777506	0.844078	0.82667	0.762918	0.885048	0.769186	0.703169	0.597658	0.803495	1.01281	0.761593	0.941564	0.652897	0.846835	0.777367	0.957714	0.789491	0.785923
	wine	0.61369	0.946822	0.878341	0.920217	0.76029	0.825041	0.924683	0.909319	0.749964	0.831587	0.750653	0.726923	0.983518	0.966393	0.96979	0.899752	0.793762	0.872076	0.803407	0.491105	0.960911	0.93011	0.879398	0.86262	0.823711	0.749989	1.09226	0.813881	0.693591	0.762561	0.77028	0.744668	0.829479	0.792496	0.964407	0.6778	0.760951	0.541749	0.841567	0.879922	0.652063	0.878123	0.554954	0.741432	0.880223	0.897344	0.825388	0.811064
	bud	0.887798	1.06156	0.794931	1.05381	0.757233	0.943679	1.07356	0.921853	0.886152	0.92292	0.927371	0.994823	0.856671	1.03126	0.956542	0.856802	0.868268	0.919761	0.94857	0.854314	0.905028	0.919315	0.822502	0.914325	0.886763	1.0518	0.937477	0.893106	0.95479	0.93952	0.795816	0.926976	1.07187	0.897342	1.05156	0.791481	1.03429	0.997628	0.95402	0.927562	0.84	0.872051	0.864497	0.904457	0.927243	0.7542	0.809935	0.83405
	pint	0.562323	0.950965	1.04994	0.860991	0.662635	0.795187	1.011	0.881682	0.638853	0.876505	0.64526	0.878462	0.948099	0.761034	0.865565	0.905846	0.842405	1.02445	0.775509	0.55209	1.02692	0.831844	0.786883	0.903273	0.743321	0.764735	1.17471	0.694821	0.751012	0.650171	0.752888	0.815897	0.781463	0.76856	0.921289	0.723444	0.719591	0.523795	0.784854	0.891054	0.697785	0.716825	0.50177	0.622995	0.923334	0.939602	0.876661	0.673696
	liquor	0.743455	0.819104	1.05679	0.822885	0.80811	0.780226	0.848646	0.807282	0.746213	0.869832	0.804372	0.745717	0.899535	0.754807	0.994479	0.826823	0.855999	0.913283	0.711138	0.606754	0.9677	0.922119	0.849837	0.800636	0.884274	0.567271	1.16341	0.733283	0.838608	0.768917	0.784937	0.832803	0.877416	0.852883	0.877185	0.784798	0.716117	0.59835	0.755381	1.00947	0.815055	0.897892	0.625392	0.784192	0.889524	0.93991	0.806929	0.847106
		0.71383	0.934755	0.931018	0.908435	0.750287	0.840277	0.940953	0.877511	0.754976	0.873651	0.772368	0.831727	0.92093	0.875617	0.944398	0.870364	0.840473	0.908915	0.799433	0.626066	0.978187	0.879342	0.846916	0.853156	0.83776	0.790913	1.08496	0.803163	0.803959	0.762302	0.776286	0.832884	0.877379	0.81484	0.939898	0.749342	0.786824	0.651836	0.827864	0.944164	0.753299	0.861291	0.639902	0.779982	0.879538	0.897754	0.821681	0.790368
21. A country	usa	1.04764	1.11865	0.918933	0.991628	0.915003	0.798514	0.986913	0.959201	1.02438	0.846217	1.11686	0.896344	0.910427	1.04003	1.06162	0.825339	0.964102	0.815916	0.894848	1.03037	0	0.92817	1.00285	0.986233	1.06399	0.969227	1.07464	0.866399	0.932765	0.979558	0.977981	0.913358	1.08079	1.04129	0.921897	1.07549	0.897702	1.04254	0.965093	0.860471	1.01199	0.935669	0.908798	0.953753	1.03655	0.756871	0.847634	1.01231
	canada	1.12129	0.982132	0.96336	0.973247	0.952825	0.807051	0.937081	0.99189	0.977417	0.932347	1.04438	0.837038	0.921592	0.944074	1.03544	0.888092	1.0171	0.748765	0.930375	1.02257	0.389588	0.837562	1.00145	0.901329	1.02638	1.03336	1.00904	0.923186	0.988995	0.907791	1.07456	0.981697	0.981654	1.0283	0.956078	0.992767	0.830573	1.03847	0.994545	0.830157	1.06894	1.01867	0.95203	0.952919	0.873825	0.855761	0.863242	1.02773
	france	0.977655	1.03074	0.921147	0.943255	0.936671	0.715829	0.977001	0.910677	0.994751	0.982886	1.05488	0.865467	0.955941	0.859463	1.01301	0.943527	0.967133	0.831902	0.955904	0.942797	0.635862	0.952773	0.991061	0.897296	0.966739	0.988472	1.0141	0.890614	0.949254	0.872384	1.07845	0.916589	0.905847	0.959448	0.912115	0.894642	0.867771	0.91178	0.949078	0.817644	0.945411	0.991845	0.915688	0.970389	0.787023	0.839059	0.911792	1.02497
	spain	0.873903	0.90511	1.04384	0.796811	0.879258	0.686239	1.02693	0.985283	0.868167	0.936171	1.01575	0.886385	0.889653	0.852193	0.984717	0.972711	1.07015	0.798326	0.900594	0.911229	0.685128	0.882347	1.00559	0.925617	0.924556	0.957748	1.09036	0.842426	0.883287	0.868501	1.04001	0.965354	0.96033	0.914988	0.900066	0.859683	0.793465	0.903768	0.946074	0.773387	0.922201	0.877622	0.852021	0.852413	0.824646	0.899481	0.82729	0.869206
	germany	0.900489	0.986733	0.995001	0.897339	0.88916	0.78436	0.96027	1.05679	0.965645	0.977836	1.02245	0.790411	0.858347	0.929708	1.01558	0.991637	0.984634	0.704722	0.89958	0.899791	0.55243	0.862008	0.920532	0.810024	0.968674	0.938919	1.11547	0.924015	0.912436	0.923113	1.02503	1.03623	0.911503	0.952029	0.955285	0.958982	0.749702	0.957044	0.958314	0.723231	0.930855	0.89335	0.854667	0.874362	0.871503	0.842065	0.80068	0.903635
		0.984194	1.00467	0.968457	0.920456	0.914584	0.758399	0.97764	0.980768	0.966072	0.935091	1.05086	0.855129	0.907192	0.925094	1.02207	0.924261	1.00062	0.779926	0.91626	0.961352	0.565752	0.892572	0.984295	0.9041	0.990068	0.977545	1.06072	0.889328	0.933347	0.910269	1.0392	0.962646	0.968024	0.979212	0.929088	0.956313	0.827843	0.970722	0.962621	0.800978	0.97588	0.94343	0.896641	0.920767	0.878709	0.838647	0.850128	0.967569
22. A crime	robbery	0.906409	0.996229	1.00244	0.9837	0.946031	0.911158	0.992877	0.875884	0.769279	1.08033	0.733103	0.952536	0.855723	0.869586	0.922571	0.828684	0.902983	0.949446	1.00404	0.793322	0.92817	0	0.960219	0.897439	1.01689	0.967015	1.0545	0.804987	0.820276	0.807799	0.810743	1.06186	0.836471	0.897666	1.00403	0.978268	0.749723	0.893939	0.984265	0.956532	0.826342	0.531206	0.942159	0.767788	0.844597	0.935096	0.874172	0.877478
	theft	0.965719	1.06093	0.839991	0.940499	0.959465	0.876616	0.579578	0.859516	0.97504	0.91359	0.81678	0.860618	0.687715	1.04837	1.02868	0.978787	0.746487	0.866795	0.980991	0.763193	0.924405	0.838914	0.835034	0.681245	0.950437	0.809486	1.04229	0.966213	0.869677	0.916324	0.937123	0.804243	0.912468	0.934558	0.913482	0.860739	0.872713	1.00073	0.833117	0.960772	0.903079	0.95856	0.829509	1.04054	1.0113	1.01056	0.935009	0.928862
	homicide	0.837011	0.877033	0.860024	1.02572	0.870423	0.902012	0.865429	1.01054	0.895136	1.00796	0.878165	0.890802	0.85266	1.11972	0.98058	1.04398	0.860517	0.798162	0.936867	0.970063	1.03132	0.915016	0.879792	0.739752	0.910203	0.978206	0.955642	0.986417	0.875275	0.919135	0.933894	0.904595	0.848632	0.8488	1.02972	0.744231	0.86751	1.02805	1.00205	0.95676	0.813777	0.92575	0.851226	0.993443	0.979075	0.949893	0.891245	0.643341
	murder	0.896243	0.909997	0.848291	0.894015	0.933763	0.909718	0.810135	0.893436	0.899645	1.04572	0.838238	0.861425	0.749575	1.03421	0.96196	0.961281	0.74424	0.739874	0.925789	0.807002	0.977203	0.802047	0.866793	0.74101	0.960896	0.922003	0.990567	0.908047	0.722519	0.904722	0.889083	0.902244	0.968744	0.878653	1.00987	0.739094	0.913719	0.92325	0.936227	0.856392	0.712057	0.726999	0.842674	0.909571	0.859978	0.961688	0.800697	0.748246
	killing	0.937244	0.871637	0.82523	0.922156	0.961064	0.959704	0.961575	0.97527	1.04369	0.97315	0.980034	0.916843	0.943261	1.05098	0.973316	0.984001	0.996339	0.847103	0.939634	0.915757	0.886979	0.900165	0.917081	0.944	1.04247	0.967044	1.00073	0.931044	0.971391	0.944832	0.983543	0.983611	0.995081	0.949293	1.01869	0.896825	0.905769	1.01078	1.03147	0.855019	0.886159	0.951824	0.886537	0.975146	0.897834	0.884973	0.876304	0.843766
		0.908525	0.943166	0.875196	0.953217	0.934149	0.911841	0.841919	0.922929	0.916558	1.00415	0.849264	0.896445	0.817787	1.02457	0.973422	0.959347	0.850113	0.840276	0.957464	0.849867	0.949615	0.864035	0.891784	0.800689	0.976179	0.928751	1.00875	0.919341	0.851827	0.898563	0.910877	0.931311	0.912279	0.901794	0.995159	0.843831	0.861887	0.97135	0.957427	0.917095	0.828283	0.818868	0.870421	0.937297	0.918557	0.948442	0.875485	0.808339
23. A carpenter's tool	hammer	0.701503	1.00646	1.02754	0.979113	0.742506	0.877034	0.850914	0.982541	0.796542	0.788418	0.707961	1.04006	0.814267	0.882609	0.847824	0.904948	0.429916	0.931031	1.04952	0.895957	1.00285	0.960219	0	0.899096	0.875152	0.916832	1.0756	0.896974	0.969861	0.773185	0.886789	0.885446	0.894206	0.902443	1.04324	0.840487	1.00041	0.972766	1.02981	0.988371	0.85182	0.917137	0.79801	0.881868	0.90996	0.874563	0.901777	0.790809
	nail	0.719378	1.06232	0.916251	1.00191	0.783848	0.884421	0.958978	1.00065	0.925645	0.849098	0.910454	0.965863	0.946975	0.996815	0.847941	0.958281	0.817442	0.919698	0.992878	0.892195	0.971766	0.97088	0.730732	0.92749	1.11341	0.920797	0.996691	0.887908	0.858485	0.959305	0.830114	0.873768	1.01831	0.730355	0.942279	0.899608	0.862095	1.00335	0.945563	1.0097	0.913859	0.896839	0.943789	0.873172	0.825687	0.75437	0.959352	0.899695
	drill	0.614907	0.996581	1.00415	0.965814	0.687599	0.843867	0.911039	1.02802	0.638634	0.835395	0.640261	0.935815	0.94385	0.748667	0.775741	0.861503	0.671306	0.902996	0.881619	0.671318	0.970872	0.814098	0.619988	0.930126	0.823421	0.793358	1.15335	0.839589	0.890066	0.524279	0.807817	0.770579	0.812425	0.752089	1.02759	0.803856	0.711123	0.623147	0.832774	0.994485	0.778801	0.891916	0.66777	0.754055	0.825448	0.96455	0.853681	0.727808
	wrench	0.616238	0.983481	0.996913	0.876027	0.669743	0.901528	0.942012	0.923898	0.522761	0.878077	0.611425	1.07342	0.865787	0.800757	0.792297	0.833822	0.721153	0.94322	0.996477	0.83011	1.01297	0.880569	0.734909	0.917927	0.883335	0.660642	1.07965	0.849438	0.804257	0.468956	0.818152	0.814599	0.918686	0.789248	0.914596	0.730952	0.840228	0.688584	0.881561	0.931294	0.832408	0.809293	0.705503	0.774978	0.94405	1.02572	0.781579	0.744286
	screw	0.941785	1.00193	0.933835	0.985606	0.841414	1.08156	1.07238	1.02972	0.967853	0.974032	0.836895	0.973458	0.985864	1.03568	0.906338	0.951294	0.877935	0.928403	1.03522	0.901745	1.02555	0.984772	0.809201	1.01435	0.903978	0.937704	1.06103	0.869365	0.947737	0.95624	0.880035	0.932255	1.01461	0.834558	0.926695	0.890362	1.01301	0.930497	0.99522	0.926346	0.796868	0.987175	0.940319	0.97406	0.886174	0.887893	0.991475	0.983664
		0.718762	1.01016	0.975737	0.961694	0.745022	0.917683	0.947065	0.992967	0.770287	0.865004	0.741399	0.997723	0.911349	0.892905	0.834028	0.90197	0.70355	0.925069	0.991143	0.838265	0.996802	0.922108	0.723708	0.937798	0.919859	0.845867	1.07326	0.868655	0.894081	0.736393	0.844581	0.855329	0.931646	0.801739	0.970879	0.833053	0.885373	0.843669	0.936986	0.970039	0.834751	0.900472	0.811078	0.851627	0.878264	0.901419	0.897573	0.829252
24. A member of the clergy	priest	0.834543	1.00387	0.695531	0.922702	0.93124	0.75123	0.754413	0.834744	0.966026	0.924466	0.856052	0.548831	0.766716	0.947801	0.978995	1.00439	0.847056	0.707702	0.851909	0.784925	0.986233	0.897439	0.899096	0	0.937127	0.945974	0.82195	0.96947	0.789418	0.865269	0.915562	0.937279	0.913399	0.875419	1.07277	0.692284	0.718531	1.03971	0.892064	0.760597	0.779782	0.822155	0.940902	1.01592	0.919269	0.872242	0.71543	0.779085
	minister	0.935932	1.0518	0.86976	0.96623	0.829976	0.755184	0.771485	0.978644	0.891458	0.963267	0.869021	0.933887	0.963053	1.04543	0.999807	0.84694	0.832111	0.568258	0.842532	0.836732	0.808549	0.945018	0.957877	0.749672	1.03444	0.910988	1.06023	0.982528	0.727562	0.733363	0.973201	0.892019	0.908091	0.818098	0.935966	0.740394	0.589155	0.969984	0.881278	0.76797	0.805904	0.888296	0.807056	1.03411	0.975367	0.985445	0.722091	0.823277
	pastor	0.880156	0.952666	0.744821	0.895764	0.954366	0.84472	0.765684	0.832341	0.978454	0.928815	0.814078	0.667655	0.897046	1.04972	0.957828	0.996526	0.780846	0.818958	0.943237	0.823357	1.04655	0.917314	0.836438	0.475967	0.924969	0.90585	0.826912	0.951508	0.87015	0.912126	0.909715	0.94832	0.965927	0.926624	1.05823	0.792757	0.879753	0.994225	0.971621	0.93453	0.911285	0.928972	0.952525	0.977705	0.948542	0.937012	0.842339	0.902294
	monk	0.703262	0.950995	0.973778	0.907975	0.737981	0.707175	0.909089	0.968817	0.688998	0.885404	0.834582	0.892273	0.662344	0.987135	0.874247	0.725265	0.87807	0.866204	1.00482	0.72885	0.912285	0.882537	0.941016	0.800035	0.82444	0.84246	1.14338	0.785005	0.723357	0.793827	0.845225	0.805839	0.830505	0.778481	0.934495	0.656655	0.712178	0.716723	0.94875	0.819547	0.634848	0.852614	0.594674	0.746854	0.941789	0.846017	0.641037	0.751872
	preacher	0.760248	0.926305	0.795899	0.8951	0.879431	0.814072	0.787105	0.854456	0.98201	0.93942	0.84545	0.671192	0.775314	0.957284	0.881352	0.973744	0.835748	0.822792	0.790286	0.676822	0.995632	0.86023	0.853492	0.59601	1.00332	0.86606	0.954326	0.887455	0.707625	0.86367	0.829918	0.875051	0.803024	0.76344	1.00138	0.668148	0.707488	0.880204	0.854718	0.800562	0.646122	0.808745	0.753117	0.876297	0.866472	0.873771	0.733203	0.768287
		0.822828	0.977127	0.815958	0.917554	0.866599	0.774476	0.797555	0.8938	0.901389	0.928274	0.843837	0.742768	0.812894	0.997474	0.938446	0.909374	0.834766	0.756783	0.886557	0.770137	0.949851	0.900507	0.897584	0.655421	0.944858	0.894266	0.961358	0.915193	0.763623	0.833651	0.894724	0.891701	0.884189	0.832412	1.00057	0.710048	0.721421	0.92017	0.909686	0.816641	0.755588	0.860156	0.809655	0.930177	0.930288	0.902897	0.73082	0.804963
25. A substance for flavoring food	salt	0.857205	0.948077	0.993777	0.941115	0.812328	0.986989	0.978263	1.03683	0.821067	0.954622	0.87003	0.952135	0.861298	0.966232	0.951229	0.941917	0.879018	1.01902	1.00062	0.850731	1.06399	1.01689	0.875152	0.937127	0	0.891618	0.962356	0.823177	1.10538	0.850606	0.992152	1.01018	0.726499	0.974893	0.958815	0.917248	0.970095	0.589863	0.970017	0.830079	0.962637	0.991172	0.645786	0.841493	0.917515	0.970985	0.970945	0.87251
	pepper	0.738684	0.989133	1.04948	0.966688	0.696249	0.821502	0.921387	0.863537	0.595795	0.907977	0.606657	0.967834	0.850832	0.940298	1.01229	0.800588	0.675186	0.923338	0.972966	0.694394	0.926557	0.895188	0.689419	0.953211	0.605587	0.790857	1.0855	0.842722	0.911545	0.824362	0.83649	1.03225	0.900751	0.834966	0.881324	0.840701	0.887532	0.63428	0.92853	0.995152	0.830716	0.882831	0.432694	0.703912	0.950706	1.00905	0.878837	0.832074
	spice	0.617869	0.948248	1.05514	0.932718	0.604789	0.853441	1.02983	1.07351	0.511821	0.862159	0.655951	1.06726	0.913971	0.991526	0.971486	0.859052	0.849767	0.914759	0.978965	0.703332	0.908054	0.856641	0.805123	1.07741	0.700084	0.847527	1.18056	0.859633	0.882716	0.680023	0.776845	0.961275	0.921522	0.810039	0.831103	0.832702	0.805313	0.62739	1.0434	0.919199	0.794148	0.777669	0.479565	0.628745	1.02041	0.864467	0.820084	0.657513
	sugar	0.861883	0.946435	0.997606	0.961221	0.875514	1.00201	1.02291	0.967128	0.787768	1.02398	0.828858	0.961242	0.843855	0.998074	0.946956	0.905408	0.944359	0.994617	0.991765	0.853179	0.974645	0.928837	0.944906	0.920166	0.478766	0.789735	0.938908	0.903961	1.00561	0.954448	0.986751	0.969412	0.6036	0.954204	0.979566	0.88442	0.932164	0.579663	0.973987	0.812303	0.916813	0.900374	0.551688	0.808994	0.922621	1.07521	0.990835	0.860809
	herbs	0.627885	0.979345	1.06708	1.03697	0.705008	0.847385	1.0694	0.857342	0.67342	0.951758	0.575971	0.909164	0.977256	0.853768	0.890527	0.743595	0.844993	0.975833	0.878374	0.727917	1.00302	0.777846	0.885352	0.891981	0.650449	0.870846	0.964042	0.764455	0.855976	0.769704	0.823697	0.975037	0.772006	0.683343	0.967793	0.677803	0.772067	0.505886	1.00213	0.796517	0.890479	0.799549	0.423626	0.645146	1.01135	0.937926	0.909768	0.792113
		0.740705	0.962248	1.03262	0.967743	0.738777	0.902265	1.00436	0.959671	0.677974	0.9401	0.707493	0.971528	0.889442	0.94998	0.954497	0.850112	0.838665	0.965514	0.964538	0.76591	0.975252	0.89508	0.83999	0.955979	0.608722	0.838117	1.02627	0.83879	0.952244	0.815828	0.883187	0.989629	0.784875	0.851489	0.92372	0.830575	0.873434	0.587416	0.983613	0.87065	0.878959	0.870319	0.506672	0.725658	0.96452	0.971528	0.914094	0.803004
26. A fuel	gas	0.924407	0.7695	0.947621	0.782296	0.941511	0.955404	0.78715	0.838036	0.768429	0.988454	0.803235	0.880152	0.843164	0.877497	0.967412	0.809591	0.873596	1.0868	0.844508	0.820767	0.969227	0.967015	0.916832	0.945974	0.891618	0	0.995544	0.836884	0.942671	0.757194	1.00183	0.826555	0.794068	0.919642	0.803625	0.916763	0.760619	0.611473	0.545088	0.978354	0.995955	1.01107	0.797875	0.907809	0.866106	1.04318	0.999862	1.03109
	petrol	0.842096	0.753976	0.916857	0.748949	0.840541	0.920728	0.965396	0.91444	0.766904	0.985385	0.772812	0.887829	0.888175	0.862247	0.90279	0.949217	0.984929	1.04905	0.733987	0.717841	1.05851	0.895349	0.978039	0.970288	0.812788	0.464808	1.02996	0.831726	0.918772	0.812126	0.978146	0.84463	0.743554	0.857831	0.760391	0.832447	0.757514	0.559495	0.655711	0.988662	0.888243	0.867017	0.719191	0.789236	0.855763	0.948614	0.958986	0.864565
	electricity	0.873637	0.874694	0.938477	0.851693	0.942431	1.05083	1.11289	0.909498	0.856638	1.01076	0.79324	0.862442	0.956354	0.961591	0.985853	0.918669	0.970718	1.0007	0.756693	0.862558	0.938546	0.856303	1.1084	0.983437	0.862782	0.532807	0.9565	0.800424	0.934152	0.81492	0.988207	0.888888	0.756005	0.812254	0.748953	0.908066	0.772126	0.543354	0.671301	0.814172	0.942418	0.822306	0.801222	0.84815	0.905524	1.02083	1.0221	0.969963
	oil	0.723863	0.925478	0.959927	0.985839	0.769346	0.980899	1.05295	0.944453	0.705054	0.964702	0.827549	0.919353	0.825626	0.983352	0.918713	0.824154	0.881735	0.969834	1.01939	0.717781	0.879155	0.939428	0.871492	1.0001	0.551644	0.821297	1.02083	0.938588	1.00627	0.840928	0.881328	0.973882	0.720358	0.868169	0.902798	0.826472	0.844131	0.554256	1.01246	0.912264	0.888161	0.89824	0.502631	0.72623	0.963866	0.970231	0.875308	0.737913
	coal	0.77713	0.929395	1.01637	0.839151	0.809587	0.860704	0.955485	0.954087	0.738546	0.948085	0.786222	0.859391	0.946761	0.947079	0.989985	0.929935	0.870723	0.871694	0.804756	0.825431	0.878031	0.822863	0.908348	0.819715	0.925432	0.795473	1.08125	0.835185	0.829948	0.784583	0.990464	0.849762	0.875556	0.763706	1.00345	0.69085	0.738305	0.783561	0.779762	0.870496	0.81299	0.74504	0.703732	0.825552	0.958768	0.963709	0.784702	0.689374
		0.828227	0.850609	0.95585	0.841586	0.860683	0.953714	0.974775	0.912103	0.767114	0.979477	0.796612	0.881833	0.892016	0.926353	0.952951	0.886313	0.91634	0.995614	0.831866	0.788876	0.944694	0.896192	0.956622	0.943904	0.808853	0.653596	1.01681	0.848561	0.926363	0.80195	0.967995	0.876743	0.777908	0.844321	0.843844	0.83492	0.774539	0.610428	0.732865	0.91279	0.905553	0.868734	0.70493	0.819396	0.910005	0.989313	0.928192	0.858582
27. An occupation or profession	doctor	1.12233	0.940982	0.769785	0.876606	1.04695	1.02434	0.816503	0.892961	1.09778	0.969347	1.05109	0.915559	0.966727	0.92103	0.885078	1.01485	0.947283	0.982762	0.926449	1.05695	1.07464	1.0545	1.0756	0.82195	0.962356	0.995544	0	1.02816	1.04562	1.05768	1.02398	0.971644	0.914656	1.12867	0.969557	1.03543	1.06479	0.9749	0.931352	0.904856	1.04079	0.998415	1.03942	1.01649	1.02817	1.03936	1.0326	1.15966
	teacher	0.901765	0.92906	0.817289	1.04032	0.979012	0.944994	0.788118	0.907559	1.02383	1.07704	0.921125	0.781186	0.919713	0.981199	0.905465	0.993139	0.925592	0.841263	1.03896	0.95799	1.04991	1.05137	0.96606	0.606494	0.928727	1.00496	0.819097	0.955843	0.877803	0.970221	0.898641	0.984195	0.979482	0.839118	0.987806	0.695369	0.668249	0.947022	0.953394	0.619759	0.784817	0.91927	0.982363	1.05236	0.942919	0.904794	0.889585	0.899805
	nurse	0.989111	0.809043	0.675303	0.908483	1.04538	1.00314	0.763813	0.803594	0.985983	0.991505	0.935195	0.886032	0.915556	0.933024	0.934337	0.875696	0.888327	0.972743	0.910093	0.856557	1.02119	0.943871	1.00672	0.759142	0.918728	0.885697	0.515075	0.944973	1.02218	0.932092	0.910382	0.913154	0.688968	0.973078	0.983372	0.956255	0.882697	0.814306	0.897452	0.933961	0.773931	0.925769	0.959562	1.00921	0.934175	0.93492	0.956455	0.995915
	professor	0.940974	1.05682	0.844999	0.968509	0.976428	0.954979	0.806449	0.940544	1.04499	1.05009	1.08206	0.843357	0.950068	0.91708	0.974912	0.985898	0.956051	0.690224	1.06953	0.994974	0.995276	1.06487	0.991883	0.672025	0.936806	1.05859	0.752999	1.0381	0.950041	1.12079	0.909632	1.03855	0.987838	0.84128	1.0734	0.807004	0.769624	1.10322	1.02242	0.641099	0.88462	1.04569	1.06088	1.07987	0.921143	0.887153	0.888177	0.926132
	psychologist	1.088	0.890708	0.908877	0.919786	1.07703	0.964063	0.802582	0.937371	1.08621	1.03654	0.981815	0.918966	0.960282	1.00498	0.969691	0.975336	0.934948	0.962143	0.996968	0.992431	1.03769	0.967465	1.0157	0.771317	1.01508	1.00408	0.36348	1.02611	0.944901	1.06634	1.0004	1.01329	0.949607	1.10186	1.03862	1.02303	0.975174	1.04783	0.969235	0.837837	1.03077	0.896271	1.16746	1.03548	1.04608	1.00436	0.983981	1.08745
		1.00844	0.925323	0.80325	0.942741	1.02496	0.978302	0.795493	0.896406	1.04776	1.0249	0.994258	0.86902	0.942469	0.951462	0.933897	0.968984	0.93044	0.889827	0.988401	0.97178	1.03574	1.01642	1.01119	0.726186	0.95234	0.989774	0.612663	0.998637	0.96811	1.02943	0.948607	0.984167	0.90411	0.976802	1.01055	0.903417	0.872108	0.977456	0.954771	0.787503	0.902984	0.957083	1.04194	1.03868	0.974497	0.954118	0.95016	1.01379
28. A natural earth formation	mountain	0.751519	0.88709	1.06672	0.753396	0.868069	0.842305	0.991623	0.883577	0.817446	0.923696	0.840463	1.01799	0.89782	0.718128	0.927611	0.875656	0.796701	1.01911	0.896299	0.880726	0.866399	0.804987	0.896974	0.96947	0.823177	0.836884	1.02816	0	0.720337	0.781982	0.824562	0.889225	0.920351	0.827341	0.994862	0.803295	0.773591	0.8032	0.790898	0.848916	0.838925	0.749633	0.820627	0.843573	0.802577	0.959094	0.882828	0.948848
	river	0.692226	0.870099	0.990583	0.70951	0.755038	0.77334	0.871879	0.91418	0.79133	0.909323	0.810676	0.704209	0.954393	0.865795	0.884356	0.966588	0.832277	0.874226	0.741052	0.732671	0.824239	0.851673	0.929055	0.842338	0.86637	0.80594	1.02474	0.682392	0.747102	0.755933	0.924755	0.783701	0.879508	0.894833	0.936909	0.755795	0.739014	0.574639	0.841265	0.779869	0.810866	0.764314	0.741796	0.718608	0.749005	0.868641	0.744655	0.818706
	lake	0.658942	0.795521	1.03463	0.657021	0.822349	0.860198	0.922209	0.908476	0.816246	0.823573	0.865704	0.818778	0.871444	0.784401	0.882717	0.950859	0.735082	0.887228	0.704568	0.727611	0.787017	0.940275	0.854415	0.88857	0.692504	0.816799	1.06847	0.581157	0.786398	0.701877	0.929193	0.748628	0.835551	0.849779	0.903744	0.72205	0.799133	0.643992	0.770464	0.756385	0.790907	0.853406	0.673763	0.766697	0.713603	0.883933	0.765886	0.858388
	hill	0.800837	0.92599	0.946351	0.703767	0.898709	0.877765	1.01696	0.963595	0.915117	0.884277	0.871271	0.822132	0.866094	0.701111	0.898642	1.00928	0.856927	0.9435	0.866113	0.950637	0.928502	0.974556	0.793263	0.930704	0.905801	0.860449	1.03108	0.561307	0.959867	0.829098	0.930416	0.935688	0.991974	0.852921	0.94565	0.823965	0.882112	0.841507	0.901865	0.965134	0.934031	0.900827	0.883966	0.951102	0.84898	0.888439	0.827171	0.907667
	valley	0.681392	0.968067	1.08501	0.787761	0.685959	0.72048	0.922669	0.963075	0.732836	0.7915	0.91925	0.839091	0.857866	0.930456	0.94999	0.853971	0.841279	0.79756	0.82287	0.753569	0.696698	0.78272	0.886046	0.831236	0.966107	0.838008	1.14474	0.684117	0.679899	0.725504	0.824156	0.880557	0.974797	0.85877	0.955481	0.726623	0.690046	0.843893	0.832718	0.868841	0.801474	0.757756	0.763132	0.753324	0.891507	0.777655	0.687732	0.724223
		0.716983	0.889354	1.02466	0.722291	0.806025	0.814817	0.945068	0.92658	0.814595	0.866474	0.861473	0.840441	0.889523	0.799978	0.908663	0.931271	0.812454	0.904325	0.80618	0.809043	0.820571	0.870842	0.871951	0.892464	0.850792	0.831616	1.05944	0.627243	0.778721	0.758879	0.886616	0.84756	0.920436	0.856729	0.947329	0.766346	0.776779	0.741446	0.827442	0.843829	0.835241	0.805187	0.776657	0.806661	0.801135	0.875552	0.781654	0.851566
29. A sport	football	0.704358	0.978041	0.943777	0.81441	0.750912	0.830983	0.970051	0.934608	0.834258	0.880719	0.82775	0.859984	0.917045	0.88607	0.807011	1.00428	0.865547	0.86987	0.817788	0.781794	0.932765	0.820276	0.969861	0.789418	1.10538	0.942671	1.04562	0.720337	0	0.897485	0.778067	0.833557	0.968301	0.781435	1.00953	0.618563	0.763212	0.842318	0.841102	0.866195	0.631052	0.614829	0.837233	0.77123	0.873053	0.949678	0.730775	0.754341
	basketball	0.82611	1.06047	0.984259	0.817061	0.930397	0.886904	1.04347	1.03327	0.96646	1.00214	0.882044	0.912996	0.878311	0.759344	0.836179	1.03851	0.98873	0.891691	0.881578	0.857507	0.879505	0.76993	1.02169	0.795607	1.06062	1.03978	1.02319	0.666948	0.306024	0.903495	0.894263	0.979301	0.974971	0.795554	0.994058	0.773857	0.789593	0.848856	0.899722	0.876554	0.757663	0.624004	0.915018	0.885472	0.806128	1.00033	0.793126	0.87412
	tennis	0.768393	1.04078	1.01724	0.784827	0.764799	0.92031	1.10176	0.99333	0.777962	0.941401	0.841274	0.979637	0.870612	0.738775	0.742859	1.01749	0.943786	0.956773	0.901067	0.89511	0.84952	0.740165	0.936942	0.840119	1.04928	1.01543	1.03632	0.679295	0.351925	0.890527	0.748139	0.966062	0.918254	0.800258	0.995618	0.819499	0.777717	0.894418	0.899373	0.918901	0.69299	0.514069	0.847129	0.64773	0.768384	0.97421	0.833419	0.859172
	soccer	0.847508	1.07187	0.977398	0.868707	0.884345	0.913367	1.01268	1.01828	0.934015	0.938048	0.837355	0.864678	0.900276	0.710124	0.760896	1.02136	0.854334	0.930558	0.898753	0.819247	0.847476	0.824801	0.923622	0.842156	1.05661	0.985571	1.03055	0.718492	0.353004	0.923459	0.826326	0.971467	0.965793	0.830637	0.971862	0.772152	0.723169	0.894682	0.851099	0.847749	0.751453	0.663792	0.944812	0.854387	0.776529	0.91396	0.885396	0.881648
	volleyball	0.706188	0.903594	0.982446	0.797094	0.754135	0.904783	1.00891	0.936275	0.708372	0.972702	0.846662	0.884963	0.900133	0.774956	0.74071	0.959211	0.914704	1.00092	0.847927	0.781314	0.914839	0.813081	0.935197	0.874689	1.00764	0.912009	0.996887	0.71402	0.37553	0.831976	0.747637	0.886608	0.949974	0.770975	0.909844	0.635035	0.793113	0.784794	0.801472	0.907792	0.774248	0.639992	0.795636	0.703497	0.860586	0.961578	0.827199	0.824262
		0.770511	1.01095	0.981024	0.81642	0.816917	0.891269	1.02737	0.983153	0.844214	0.947002	0.847017	0.900451	0.893275	0.773854	0.777531	1.00817	0.91342	0.929962	0.869423	0.826994	0.884821	0.793651	0.957463	0.828398	1.0559	0.979093	1.02651	0.699818	0.346621	0.889388	0.798886	0.927399	0.955458	0.795772	0.976183	0.723821	0.769361	0.853014	0.858554	0.883438	0.721481	0.611337	0.867966	0.772463	0.816936	0.959952	0.813983	0.838709
30. A weather phenomenon	tornado	0.67013	0.926008	0.934678	0.804841	0.747715	0.791217	0.900189	1.00113	0.633129	0.796371	0.757332	0.953664	0.882732	0.769266	0.859999	0.856062	0.743849	0.873684	0.852822	0.69034	0.979558	0.807799	0.773185	0.865269	0.850606	0.757194	1.05768	0.781982	0.897485	0	0.866052	0.79427	0.832687	0.814682	0.898503	0.806586	0.694369	0.729305	0.85543	0.911312	0.839765	0.843269	0.770647	0.846751	0.844983	0.886786	0.716622	0.749088
	rain	0.674188	0.999868	1.0822	0.812756	0.728288	0.912837	0.965118	0.867809	0.600461	0.749377	0.778938	1.02159	0.887317	0.636668	0.8682	1.01851	0.777004	0.894015	0.872017	0.855981	0.884382	0.835156	0.833523	1.00266	0.846967	0.899402	1.04469	0.724897	0.820635	0.630605	0.747632	0.907879	0.900163	0.930597	0.954276	0.920863	0.817049	0.611618	0.827024	0.944482	0.803296	0.729722	0.702087	0.651954	0.814135	0.894759	0.85212	0.819775
	snow	0.772663	0.927252	0.997989	0.800579	0.839224	0.911653	1.01337	0.925361	0.681529	0.831835	0.866983	0.930196	0.914416	0.675798	0.909607	0.997192	0.880442	0.957628	0.703646	0.856776	0.784659	0.844393	0.924569	1.009	0.832617	0.792792	1.09456	0.597441	0.829406	0.753031	0.840578	0.874274	0.827122	0.83668	1.02425	0.911573	0.821501	0.678059	0.735358	0.930406	0.982451	0.824766	0.746712	0.691581	0.785578	0.972796	0.884595	0.89845
	hurricane	0.89374	1.06903	0.848446	1.1002	0.726542	0.747685	0.965092	1.00135	0.899646	0.952039	1.07591	0.939732	0.839115	1.00181	0.956451	0.954018	0.931169	0.739288	0.869561	0.917265	0.738367	0.998032	0.853955	0.837136	0.950124	0.940939	1.15691	0.931288	0.936601	0.877632	0.910214	0.895649	0.997076	0.916348	1.08582	0.841453	0.819064	0.920495	0.957872	0.820227	0.890489	0.871771	0.907886	0.930735	0.884624	0.646509	0.802607	0.850117
	flood	0.818038	1.02003	1.01291	0.931478	0.892222	0.876783	0.894397	0.900988	0.824529	1.00638	0.778164	1.03928	1.02312	0.86357	0.956459	0.886087	0.776007	1.01423	0.836811	0.824824	0.926832	0.868152	0.912391	0.969419	0.87378	0.852126	0.984124	0.768288	0.967521	0.736565	1.01379	0.857199	0.975869	0.915964	0.97764	0.781294	0.814781	0.723641	0.797133	0.956702	0.924673	0.839237	0.817748	0.864417	0.810358	0.995532	0.992499	0.963325
		0.765752	0.988436	0.975243	0.889971	0.786798	0.848035	0.947633	0.939329	0.727859	0.8672	0.851465	0.976892	0.90934	0.789422	0.910143	0.942373	0.821694	0.895769	0.826971	0.829037	0.862759	0.870706	0.859525	0.936696	0.870819	0.848491	1.06759	0.760779	0.890329	0.749458	0.875653	0.865854	0.906583	0.882854	0.988098	0.852354	0.793353	0.732624	0.834563	0.912626	0.888135	0.821753	0.789016	0.797088	0.827936	0.879277	0.849689	0.856151
31. An article of clothing	shirt	0.729738	0.963105	0.888584	0.910304	0.675202	0.926993	1.00675	0.796892	0.504325	0.863181	0.754027	0.956433	0.890547	0.849343	0.737221	0.921575	0.787391	0.986777	1.06706	0.777506	0.977981	0.810743	0.886789	0.915562	0.992152	1.00183	1.02398	0.824562	0.778067	0.866052	0	0.900585	0.856498	0.82733	0.915655	0.831373	0.832869	0.939408	0.903039	0.90867	0.679585	0.609279	0.809521	0.521571	0.862899	0.807082	0.897004	0.732583
	sweater	0.618524	0.930563	0.889214	0.814118	0.662811	0.919099	1.0834	0.741132	0.445069	0.789398	0.692619	0.924673	0.886221	0.835657	0.709661	0.86981	0.776001	1.01426	0.988909	0.778278	0.986842	0.801736	0.829277	0.885277	0.899388	0.93037	1.07882	0.80398	0.752656	0.785817	0.317304	0.824918	0.857605	0.860293	0.920108	0.795999	0.813291	0.813755	0.842439	0.950791	0.631811	0.648203	0.706354	0.439645	0.780676	0.769187	0.885197	0.757417
	pants	0.735319	0.958901	0.9985	0.873636	0.61847	0.972059	1.03001	0.92503	0.355934	0.901916	0.735431	0.99612	1.01345	0.793342	0.581759	0.90415	0.876736	0.978051	1.01619	0.835284	1.00165	0.815067	0.85305	0.99339	0.85067	0.995622	1.0545	0.787884	0.766688	0.824575	0.331205	0.976572	0.97291	0.810568	0.982685	0.825601	0.869639	0.821598	0.924789	0.9352	0.712337	0.591145	0.745913	0.397083	0.807194	0.892315	0.959698	0.765265
	jeans	0.684762	0.990018	1.03658	0.878922	0.614346	0.947182	1.11615	0.921718	0.409313	0.954881	0.797301	1.01877	0.928583	0.797299	0.610241	0.983633	0.97297	1.03841	1.01177	0.89809	0.946378	0.730234	0.958329	1.00793	0.87974	0.949936	1.04421	0.754051	0.728635	0.920934	0.375352	1.01	0.914327	0.899267	0.927559	0.874138	0.870706	0.823475	0.894386	0.910299	0.763868	0.549303	0.775897	0.354309	0.806528	0.890479	0.874822	0.773057
	socks	0.635209	0.905731	0.976202	0.815137	0.591014	0.915004	1.03205	0.982349	0.388978	0.888915	0.791523	1.05401	0.950617	0.924675	0.67055	0.974412	0.903946	1.079	1.01535	0.826228	0.952795	0.754236	0.92115	1.02057	0.825011	0.923975	1.00857	0.803385	0.725655	0.82713	0.481581	0.937879	0.764978	0.844035	0.945952	0.918463	0.839653	0.694061	0.932294	0.972483	0.729461	0.567945	0.630548	0.337314	0.900039	0.861534	0.921368	0.72714
		0.68071	0.949664	0.957817	0.858424	0.632369	0.936067	1.05367	0.873424	0.420724	0.879658	0.75418	0.99	0.933884	0.840063	0.661886	0.930716	0.863409	1.0193	1.01986	0.823077	0.973129	0.782403	0.889719	0.964545	0.889392	0.960346	1.04202	0.794772	0.75034	0.844902	0.376361	0.929992	0.873263	0.848299	0.938392	0.849115	0.845232	0.818459	0.899389	0.935489	0.703412	0.593175	0.733647	0.409984	0.831467	0.84412	0.907618	0.751092
32. A part of a building	window	0.816106	0.787285	0.880395	0.783763	0.901936	0.953273	0.791032	0.918395	0.933032	0.811866	0.916031	0.868011	0.925725	0.878976	0.95588	0.880744	0.784757	0.91951	0.7349	0.844078	0.913358	1.06186	0.885446	0.937279	1.01018	0.826555	0.971644	0.889225	0.833557	0.79427	0.900585	0	0.954605	0.775243	0.890715	0.712879	0.940382	0.860996	0.701288	1.05392	0.796763	1.01231	0.952769	0.94838	0.830453	0.944081	0.972637	0.883484
	door	0.943994	0.897136	0.978208	0.840062	0.935777	1.02369	0.935086	0.836627	0.919752	0.910605	0.730716	0.828212	1.01593	0.726081	0.863177	0.945382	0.765325	1.03874	0.683264	0.929096	1.03629	0.92763	0.847536	1.04587	0.979199	0.821206	1.00705	0.96726	0.993745	0.762459	0.9398	0.59872	0.998287	0.898316	0.986577	0.781999	0.92106	0.810846	0.724488	1.02336	0.929985	0.991817	0.880206	0.967416	0.867849	1.01437	1.04374	0.931224
	floor	0.745551	0.839273	1.05687	0.835116	0.803603	0.962851	0.88169	0.908067	0.847983	0.94389	0.766873	0.922244	1.0186	0.719218	0.804561	1.06187	0.834522	0.902869	0.662218	0.935254	1.04058	0.973126	0.803593	1.05702	1.00675	0.828994	0.950797	0.806084	0.850251	0.761977	0.898208	0.790724	0.79774	0.831773	0.969976	0.809353	0.902589	0.758316	0.836229	0.986027	0.960589	0.842827	0.84593	0.796737	0.823015	1.02095	1.02263	0.811249
	wall	0.705366	0.966209	1.04252	0.933037	0.822278	0.946832	0.880515	0.94905	0.826714	0.901348	0.659828	0.916809	0.963478	0.711977	0.874535	0.895471	0.744267	0.925952	0.854159	0.889765	1.04916	0.912469	0.672627	0.978145	0.9586	0.754865	1.02157	0.786223	0.959208	0.760949	0.88539	0.711069	0.880863	0.768311	0.903333	0.719478	0.955908	0.781328	0.870838	0.98392	0.847318	0.872682	0.747642	0.914828	0.857996	0.919081	0.984707	0.863834
	roof	0.90577	0.972691	0.84514	0.941882	0.958424	1.13954	1.09938	0.845635	0.959974	0.990817	0.876568	0.929206	1.13903	0.823039	0.876201	1.03633	0.912257	1.05473	0.784616	0.978761	0.971722	0.99379	0.962965	1.08616	0.829204	0.808987	0.956102	0.982462	1.01185	0.903756	0.936855	0.788385	0.911748	0.94377	0.940607	0.916216	1.03478	0.704675	0.778427	0.966815	0.98596	0.888066	0.896198	0.869112	0.873898	1.04981	1.1797	0.962959
		0.823357	0.892519	0.960627	0.866772	0.884404	1.00524	0.917542	0.891555	0.897491	0.911705	0.790003	0.892896	1.01255	0.771858	0.874871	0.963959	0.808226	0.96836	0.743831	0.915391	1.00222	0.973775	0.834433	1.02089	0.956785	0.808122	0.981433	0.886251	0.929721	0.796682	0.912167	0.722225	0.908649	0.843483	0.938242	0.787985	0.950944	0.783232	0.782254	1.00281	0.904123	0.921539	0.864549	0.899295	0.850642	0.989659	1.04068	0.89055
33. A chemical element	oxygen	0.937519	0.820581	0.856675	0.886139	0.932969	0.964165	0.897015	0.965289	0.789111	0.893449	0.805079	0.934984	0.843513	0.817541	0.909318	0.935747	0.961419	0.997877	0.886804	0.82667	1.08079	0.836471	0.894206	0.913399	0.726499	0.794068	0.914656	0.920351	0.968301	0.832687	0.856498	0.954605	0	0.882553	0.966774	1.00293	0.871889	0.683774	0.829038	0.914978	0.910391	0.971573	0.765071	0.814717	0.92857	0.968734	1.02679	0.90439
	carbon	0.648537	0.985181	1.09636	0.932779	0.731361	0.887134	1.10887	0.958507	0.557246	0.91294	0.770546	1.1161	0.909295	0.771253	0.820245	0.952506	0.907912	1.00803	1.02494	0.847223	1.00667	0.730422	0.917947	0.965976	0.768873	0.885991	1.00777	0.728059	0.833372	0.664052	0.812848	1.0206	0.877917	0.788535	0.903742	0.862223	0.695239	0.737319	0.886493	0.930014	0.838838	0.707502	0.714661	0.646801	0.782365	0.924913	0.845012	0.784139
	helium	0.766173	1.08572	1.11966	1.01385	0.892938	0.649816	1.0445	1.06913	0.724047	0.861696	0.805474	1.16424	0.922913	0.687969	0.914039	0.75025	0.912709	0.837585	1.06155	0.901629	0.89746	0.799418	0.878164	0.967796	0.947017	0.904802	1.13189	0.715995	0.89421	0.591131	0.844079	0.865853	0.861337	0.801362	0.900715	0.858988	0.859536	0.918047	0.951547	0.963369	0.974097	0.878007	0.908643	0.905634	0.918422	0.80758	0.68965	0.884991
	nitrogen	0.70998	0.908384	1.06299	0.867965	0.753486	0.932447	0.982751	0.965429	0.589556	0.908904	0.74482	1.05161	0.773107	0.829883	0.795136	0.768515	0.90048	0.979716	0.995659	0.847861	0.999312	0.76238	0.86815	1.03777	0.655517	0.706566	1.02742	0.856536	0.963235	0.712339	0.881206	0.880492	0.615055	0.82195	0.914334	0.855894	0.764541	0.621339	0.891712	0.911415	0.896431	0.779693	0.511971	0.614612	1.0016	0.992647	0.926497	0.77186
	sodium	0.711263	0.99966	0.994916	0.992014	0.820424	1.02662	1.07586	0.979131	0.681927	1.06079	0.73878	0.94667	0.838686	0.983899	0.96245	0.858483	0.857528	0.995772	1.044	0.892473	0.917631	0.818523	0.903205	0.894832	0.493809	0.80781	0.96007	0.902397	1.01035	0.83797	0.915404	0.931039	0.638267	0.931952	0.991378	0.872011	0.926493	0.554822	1.02079	0.870147	0.920946	0.829759	0.528072	0.71431	0.997221	0.983297	0.963007	0.819051
		0.754694	0.959905	1.02612	0.93855	0.826236	0.892037	1.0218	0.987497	0.668377	0.927555	0.77294	1.04272	0.857503	0.818109	0.880238	0.8531	0.90801	0.963796	1.00259	0.863171	0.980372	0.789443	0.892334	0.955955	0.718343	0.819847	1.00836	0.824668	0.933894	0.727636	0.862007	0.930517	0.748144	0.84527	0.935389	0.890409	0.823539	0.70306	0.915917	0.917984	0.908141	0.833307	0.685684	0.739215	0.925636	0.935434	0.89019	0.832886
34. A musical instrument	drum	0.766897	0.946885	0.996881	1.00921	0.796884	0.780323	0.999116	1.03116	0.779687	0.963609	0.788344	0.925762	0.954399	0.85	0.881725	0.809906	0.978463	0.851476	0.772678	0.762918	1.04129	0.897666	0.902443	0.875419	0.974893	0.919642	1.12867	0.827341	0.781435	0.814682	0.82733	0.775243	0.882553	0	1.02261	0.572087	0.712038	0.823004	0.848944	0.90933	0.793195	0.854567	0.731309	0.765014	0.833063	0.823929	0.786471	0.791062
	guitar	0.739035	1.04404	1.01318	0.99034	0.736526	0.70351	0.976366	0.992678	0.802353	0.916357	0.715062	1.01688	0.855192	0.899733	0.77825	0.825315	0.851975	0.95167	0.900483	0.814846	0.972682	0.902054	0.841179	0.813945	1.00824	0.91225	0.969962	0.809877	0.580599	0.889601	0.779797	0.940926	1.03596	0.571403	1.08407	0.609136	0.781734	0.967208	0.854953	0.895085	0.85768	0.809085	0.831046	0.790578	0.91995	0.788881	0.788616	0.895661
	piano	0.786037	1.0124	0.965044	0.987715	0.758189	0.897824	1.00909	0.959375	0.948289	1.02873	0.839051	0.973917	0.86699	1.05961	0.931117	0.926875	0.901112	0.867442	0.873012	0.856498	1.01318	0.966042	0.890175	0.84777	0.963616	0.941124	0.894247	0.870791	0.680774	1.0005	0.934088	0.952633	1.01748	0.653665	1.03851	0.5928	0.770599	0.824494	0.893965	0.839874	0.799181	0.836246	0.806535	0.818753	0.922638	0.80408	0.792505	0.942534
	violin	0.67073	1.02149	0.959138	0.958563	0.69068	0.807599	1.05945	0.934937	0.706693	0.948113	0.670233	0.954806	0.777762	0.839037	0.805347	0.93074	0.862596	0.858129	0.862758	0.874885	0.924846	0.774434	0.812361	0.822653	1.04084	0.890301	1.05794	0.746263	0.593776	0.846259	0.757902	0.887188	0.935566	0.606582	1.06241	0.595922	0.811612	0.803523	0.896566	0.885597	0.609457	0.624952	0.772203	0.736004	0.87926	0.799168	0.768959	0.746722
	bass	0.775266	1.01599	1.04497	0.945431	0.748071	0.815309	0.883853	0.974722	0.72706	0.840121	0.750043	1.00289	0.925106	0.822264	0.81294	0.699422	0.877197	1.01298	0.898709	0.863043	1.00685	0.736905	0.84403	0.90347	1.03154	0.966073	1.02635	0.720796	0.662946	0.776655	0.811948	0.840738	0.951142	0.640028	1.09495	0.692628	0.772621	0.877633	0.927078	0.913406	0.733471	0.693782	0.789891	0.754355	0.912107	0.903561	0.873971	0.82046
		0.747593	1.00816	0.995843	0.978251	0.74607	0.800913	0.985574	0.978575	0.792816	0.939386	0.752547	0.974851	0.87589	0.894128	0.841876	0.838452	0.894268	0.908339	0.861528	0.834438	0.99177	0.85542	0.858037	0.852651	1.00383	0.925878	1.01544	0.795014	0.659906	0.86554	0.822213	0.879346	0.964539	0.617919	1.06051	0.612515	0.769721	0.859172	0.884301	0.888659	0.758597	0.763726	0.786197	0.772941	0.893404	0.823924	0.802104	0.839288
35. A kind of money	dollar	0.964585	0.774246	0.889185	0.772757	0.937881	0.981036	0.959265	0.940666	0.943845	0.958208	0.962492	0.917319	0.908894	0.959338	1.02007	1.07439	0.997865	1.04199	1.00278	0.885048	0.921897	1.00403	1.04324	1.07277	0.958815	0.803625	0.969557	0.994862	1.00953	0.898503	0.915655	0.890715	0.966774	1.02261	0	1.04729	0.970756	0.959591	0.892458	1.0462	0.969612	0.944919	1.00075	0.959732	0.940381	1.00168	1.01526	1.01469
	penny	0.941252	0.789617	1.02885	0.913093	0.904825	0.937959	0.907714	0.977657	0.953472	0.990095	0.918292	0.895534	0.90334	1.0609	1.0488	0.846602	0.990095	0.955352	0.929882	0.922018	0.926439	0.900649	1.03895	0.97775	0.850179	0.758014	0.922151	0.934122	0.862729	0.868236	1.00078	0.878983	0.919758	0.927658	0.558664	0.867746	0.896166	0.793153	0.910671	0.918729	0.933585	0.839693	0.877811	0.910125	1.01279	0.98076	0.913964	0.934994
	dime	1.08292	0.806821	0.983263	0.838896	0.970088	1.01756	0.83418	0.858819	0.95793	1.00117	0.865281	1.0436	0.959514	0.833602	0.951413	0.833586	0.843963	1.08226	0.817344	0.915183	1.04136	0.922761	0.988232	1.02957	0.847112	0.78283	0.774922	0.77326	0.964455	0.991632	0.917509	0.960371	0.824832	1.02261	0.711085	1.03458	0.811558	0.923679	0.679698	0.860632	0.968587	0.89164	1.06212	0.982486	0.866207	1.09437	1.09531	1.06126
	nickel	0.881332	0.880466	1.00397	0.911621	0.773591	0.922368	0.994489	0.874252	0.793192	0.849317	0.866263	1.05949	0.915485	1.07351	0.893495	0.725086	0.831763	1.00324	1.00457	0.83569	0.974022	0.809922	0.934872	0.987874	0.77186	0.782045	0.977669	0.853735	0.952122	0.741107	0.944693	0.99202	0.760556	1.04917	0.811673	0.89663	0.807315	0.818996	0.877431	0.901157	0.861617	0.842713	0.841826	0.856901	0.957681	0.948939	0.917262	0.846849
	quarter	0.870335	0.721842	0.935907	0.71975	0.842915	0.868492	0.952361	0.963558	0.804546	0.941536	0.904893	0.896046	0.930552	1.00215	0.908428	0.906674	0.943496	0.928683	0.880869	0.839178	0.883466	0.953118	0.938294	0.968152	0.87982	0.846399	1.06506	0.869093	0.888335	0.863636	0.840021	0.782103	0.93303	0.903056	0.681983	0.800596	0.827295	0.8957	0.836129	0.907549	0.836849	0.796167	0.888008	0.878423	0.895626	0.891929	0.905613	0.798967
		0.948085	0.794598	0.968235	0.831224	0.88586	0.945483	0.929602	0.922991	0.890597	0.948066	0.903444	0.962397	0.923557	0.9859	0.964441	0.877268	0.921436	1.0023	0.927089	0.879423	0.949437	0.918097	0.988717	1.00722	0.861557	0.794583	0.941872	0.885014	0.935435	0.872623	0.923732	0.900838	0.88099	0.985021	0.690851	0.929368	0.862618	0.878224	0.839278	0.926853	0.91405	0.863027	0.934102	0.917533	0.934536	0.983536	0.969482	0.931353
36. A type of music	rap	0.644577	0.851748	0.905702	0.959986	0.779557	0.834786	0.93977	0.880108	0.877276	1.02487	0.788389	0.752615	0.87841	0.953171	0.878981	0.777233	0.79696	0.783051	0.850838	0.769186	1.07549	0.978268	0.840487	0.692284	0.917248	0.916763	1.03543	0.803295	0.618563	0.806586	0.831373	0.712879	1.00293	0.572087	1.04729	0	0.715506	0.843078	0.95375	0.717408	0.727573	0.867248	0.702396	0.912259	0.895256	0.879051	0.682228	0.621179
	jazz	0.810433	0.891452	1.05709	0.960104	0.792281	0.824762	0.915438	0.981393	0.972641	0.979925	0.994223	0.875083	0.842264	1.09616	1.05662	0.908766	1.00306	0.892508	0.927145	0.862476	0.886623	0.853839	0.993201	0.933438	0.896524	0.811449	1.12282	0.907084	0.743082	0.936278	0.948719	0.839664	0.921067	0.76244	0.892284	0.61337	0.738463	0.767546	0.965214	0.808874	0.814048	0.829795	0.729582	0.879682	0.962744	0.952481	0.82037	0.714809
	blues	0.594119	1.05072	1.01713	0.895044	0.610673	0.736695	0.937509	0.922985	0.573349	0.876781	0.774595	0.964544	0.808571	0.992025	0.897513	0.885361	0.783373	0.754446	0.946344	0.858824	0.881581	0.771876	0.763448	0.853729	0.858716	0.844633	1.25073	0.78524	0.660999	0.705412	0.764778	0.869692	0.969623	0.708826	0.974374	0.555341	0.806398	0.781261	0.967363	0.821393	0.690945	0.674356	0.627797	0.662895	0.873473	0.829333	0.639816	0.6279
	rock	0.757758	1.10191	1.03665	0.894724	0.785202	0.861896	1.09515	0.981057	0.877039	0.934073	0.825487	1.02451	0.91698	0.858673	0.861978	0.90068	0.785844	0.939003	0.871822	0.830048	0.884784	0.878934	0.835378	0.855364	0.922229	0.916873	1.06548	0.64035	0.793189	0.806783	0.729531	0.925	0.946842	0.844058	0.9934	0.827472	0.885755	0.833776	0.86809	0.888528	0.842523	0.687688	0.867781	0.73849	0.813315	0.752184	0.932508	0.962169
	pop	0.727329	0.934904	1.02799	0.935888	0.810258	0.905887	1.09466	1.02825	0.739483	0.873199	0.815258	0.904274	0.951492	0.736565	0.890129	0.950548	0.920379	1.08154	0.851453	0.76402	0.909015	0.958527	0.841366	1.04809	0.739611	0.754915	1.10243	0.733016	0.989737	0.735048	0.853438	0.78663	0.897641	0.638505	0.87824	0.825227	0.829448	0.668857	0.801813	0.994741	0.91184	0.964107	0.659613	0.767627	0.830859	0.893825	0.972859	0.895364
		0.706843	0.966146	1.00891	0.929149	0.755594	0.832805	0.996506	0.958758	0.807958	0.937769	0.83959	0.904206	0.879543	0.92732	0.917044	0.884518	0.857923	0.890109	0.889521	0.816911	0.927499	0.888289	0.854776	0.876581	0.866866	0.848927	1.11538	0.773797	0.761114	0.798021	0.825568	0.826773	0.94762	0.705183	0.957118	0.705352	0.795114	0.778903	0.911246	0.846189	0.797386	0.804639	0.717434	0.792191	0.875129	0.861375	0.809556	0.764284
37. A bird	eagle	0.797441	0.849024	0.907065	0.834561	0.875672	0.772576	0.849591	0.933377	0.87357	0.912554	0.827403	0.826786	0.958068	0.83635	0.913591	0.788138	0.972288	0.76989	0.879253	0.703169	0.897702	0.749723	1.00041	0.718531	0.970095	0.760619	1.06479	0.773591	0.763212	0.694369	0.832869	0.940382	0.871889	0.712038	0.970756	0.715506	0	0.881301	0.784087	0.70729	0.867746	0.889285	0.788293	0.816785	0.828685	0.895119	0.809046	0.771584
	robin	0.840491	0.976835	0.866844	0.919933	0.875867	0.877475	1.00873	0.890902	0.887091	1.03656	0.918062	0.854275	0.869831	0.946382	0.894449	0.949982	0.919646	0.90669	0.922551	0.920797	0.981471	0.861371	1.01956	0.804961	0.945296	0.919998	1.08916	0.85759	0.624125	0.88399	0.845148	0.910649	0.901659	0.824946	1.0473	0.663013	0.846292	0.866902	0.942373	0.790705	0.824247	0.684882	0.887567	0.960125	1.02751	0.913964	0.878854	0.701659
	hawk	0.814557	0.994434	0.892331	0.896275	0.671024	0.950597	0.883708	0.837331	0.759278	0.864445	0.833755	0.878981	0.786036	0.913598	0.829456	0.940789	0.731949	0.718548	0.874571	0.795271	0.983006	0.943468	0.814197	0.834648	0.922234	0.906223	1.09434	0.852632	0.789537	0.72532	0.804576	0.65514	0.986357	0.789705	0.92965	0.607046	0.78765	0.805141	0.846867	0.897679	0.61226	0.824853	0.729643	0.849701	0.784821	0.826631	0.770048	0.772182
	parrot	0.654856	0.913278	0.728367	0.806456	0.685815	0.862696	0.810612	0.669404	0.737411	0.880434	0.771366	0.881209	0.795881	0.93781	0.757967	0.930889	0.727824	0.834922	0.916217	0.598467	0.965199	0.879966	0.826247	0.68466	1.0122	0.859631	0.985115	0.781575	0.732173	0.655917	0.730256	0.779034	0.909089	0.848188	0.901874	0.682706	0.695835	0.798994	0.852051	0.827145	0.599926	0.715417	0.772537	0.740168	0.833061	0.756204	0.776248	0.744047
	owl	0.760595	0.828754	0.772687	0.830337	0.747801	0.891298	1.01592	0.911683	0.816514	0.942663	0.926269	0.747908	0.775434	0.937831	0.844491	0.90411	0.975173	0.862319	0.79643	0.741066	0.907732	0.811982	0.974285	0.722418	0.935741	0.896603	0.989055	0.757684	0.698246	0.741808	0.819029	0.803013	0.807645	0.71868	1.07301	0.585175	0.654795	0.798231	0.871254	0.690884	0.674544	0.698082	0.674003	0.727628	0.8223	0.800516	0.730094	0.735335
		0.773588	0.912465	0.833459	0.857512	0.771236	0.870929	0.913712	0.848539	0.814773	0.927331	0.855371	0.837832	0.83705	0.914394	0.847991	0.902782	0.865376	0.818474	0.877804	0.751754	0.947022	0.849302	0.926939	0.753044	0.957114	0.868615	1.04449	0.804614	0.721459	0.740281	0.806375	0.817644	0.895328	0.778711	0.984518	0.650689	0.746143	0.830114	0.859326	0.782741	0.715745	0.762504	0.770409	0.818881	0.859276	0.838487	0.792858	0.744961
38. A non-alcoholic beverage	water	0.70815	0.86305	0.981312	0.86212	0.739567	0.988213	1.03053	0.892968	0.687215	0.99774	0.637351	0.855734	0.94164	0.860562	0.849186	0.897368	0.851744	1.00366	0.760007	0.597658	1.04254	0.893939	0.972766	1.03971	0.589863	0.611473	0.9749	0.8032	0.842318	0.729305	0.939408	0.860996	0.683774	0.823004	0.959591	0.843078	0.881301	0	0.824756	0.96079	0.782086	0.822185	0.484924	0.658841	0.84464	1.03394	0.937658	0.869886
	coke	0.694004	0.899674	0.944457	0.904626	0.737813	0.944787	0.935369	0.756448	0.714167	0.964705	0.657251	0.910415	0.843722	0.89032	0.838941	0.833757	0.782004	0.936181	0.855742	0.650938	1.05598	0.867601	0.851791	0.962823	0.634519	0.758897	1.06073	0.842808	0.804789	0.806383	0.835537	0.897694	0.738276	0.759834	0.923221	0.777518	0.75852	0.518579	0.86584	0.862793	0.72005	0.781737	0.516558	0.697705	0.92601	0.903998	0.93841	0.836821
	mill	0.884132	0.994241	0.962667	0.862233	1.03628	0.980328	0.949385	0.934708	1.00014	1.0337	0.947956	0.946437	0.814085	0.9508	1.01177	0.965203	0.915214	0.786262	0.84381	0.934638	0.984343	0.865175	0.998548	0.856053	1.00061	0.830397	0.940506	0.872455	0.848609	0.866799	0.963918	0.896258	0.95463	0.826384	0.974557	0.847858	0.794274	0.522904	0.809278	0.961279	0.739529	0.838302	0.44889	0.740861	0.928641	1.06528	0.853375	0.744779
	soda	0.728482	1.00683	1.01514	1.06551	0.733598	1.03855	1.07063	0.958433	0.737447	0.983111	0.767793	0.882631	0.942123	1.009	0.951229	0.780424	0.885281	1.03327	0.963182	0.62818	1.04654	0.911505	0.894252	1.03872	0.587676	0.760026	0.985844	0.904806	0.912601	0.924922	0.90005	0.953579	0.788115	0.841529	0.990132	0.89381	0.82888	0.433152	0.909339	0.905808	0.835305	0.909063	0.491047	0.713969	0.921757	0.975332	0.951052	0.853913
	juice	0.731096	0.94693	1.00572	1.03717	0.681996	0.928413	1.04422	0.891832	0.62477	0.986053	0.727718	0.943756	0.869762	0.894993	0.924088	0.747655	0.901799	0.971691	0.857442	0.644919	1.00441	0.920364	0.915389	0.996562	0.58891	0.783752	1.02515	0.844478	0.876228	0.770208	0.822244	0.921048	0.719152	0.798693	0.848158	0.790752	0.814346	0.430816	0.89416	0.886698	0.815856	0.806958	0.401656	0.64914	1.01786	0.997063	0.883332	0.820495
		0.749173	0.942145	0.981859	0.946333	0.78585	0.976058	1.00603	0.886878	0.752748	0.993062	0.747614	0.907795	0.882267	0.921135	0.915043	0.844881	0.867208	0.946213	0.856037	0.691267	1.02676	0.891717	0.926549	0.978774	0.680315	0.748909	0.997428	0.85355	0.856909	0.819524	0.892231	0.905915	0.776789	0.809889	0.939132	0.830603	0.815464	0.476363	0.860675	0.915474	0.778565	0.831649	0.468615	0.692103	0.927781	0.995124	0.912765	0.825179
39. A transportation vehicle	car	0.966988	0.894688	0.825812	0.743318	0.924113	0.934625	0.888987	0.790626	0.918515	0.834262	0.913292	0.894199	0.938475	0.586465	0.825995	0.932532	0.88207	1.12212	0.501837	0.803495	0.965093	0.984265	1.02981	0.892064	0.970017	0.545088	0.931352	0.790898	0.841102	0.85543	0.903039	0.701288	0.829038	0.848944	0.892458	0.95375	0.784087	0.824756	0	0.933561	0.871836	0.976697	0.950771	0.882411	0.771307	1.03748	0.958408	1.04424
	truck	0.875861	0.907255	0.890023	0.731919	0.875442	0.888163	0.724856	0.824954	0.890092	0.852128	0.811922	0.87294	0.934773	0.686826	0.849526	0.968459	0.834292	1.01816	0.665263	0.786523	0.953273	0.933855	0.994982	0.758579	0.943373	0.564092	0.962566	0.728576	0.753896	0.78007	0.872284	0.775075	0.89198	0.860898	0.904352	0.842541	0.666472	0.792939	0.390269	0.948705	0.828479	0.793948	0.87806	0.917452	0.820885	0.990054	0.931975	0.949251
	suv	0.815055	0.946979	0.940902	0.76057	0.801493	0.678655	0.854822	0.836127	0.740437	0.891791	0.742056	0.886178	0.886902	0.52838	0.85133	0.877112	0.868513	0.943982	0.725988	0.74168	0.917482	0.713127	0.970801	0.810595	0.950274	0.68965	1.02077	0.714502	0.770166	0.751543	0.82561	0.85577	0.813011	0.802526	0.96085	0.857191	0.704188	0.774268	0.424527	0.955388	0.700784	0.728392	0.848814	0.761898	0.788194	0.912495	0.789439	0.894947
	taxi	1.03527	0.692235	1.00374	0.78464	1.0182	0.898164	0.841315	0.754906	0.971979	1.03675	0.967483	0.836243	0.903904	0.795589	1.01362	0.821195	0.934404	1.0785	0.788663	0.862482	0.953675	0.830312	1.02709	0.952783	0.982832	0.623934	0.922891	0.862092	1.01785	0.976385	0.942247	0.924789	0.940552	1.0592	0.853368	0.990193	0.825396	0.947474	0.556689	1.00344	1.03544	1.01256	1.09774	1.03385	0.749091	1.03759	0.975978	1.03757
	bus	0.928425	0.716944	1.04989	0.725756	0.943024	0.986376	0.846811	0.820216	0.956222	0.958061	1.01033	0.906082	0.929722	0.768277	0.882583	1.02176	0.866988	1.0338	0.847192	0.956947	0.954999	0.972437	0.972215	0.99662	1.07809	0.712956	0.961575	0.812858	0.885144	0.978038	0.923846	0.845873	0.996122	1.01327	0.934124	0.923811	0.824266	0.947975	0.634299	1.03727	0.966257	0.97843	1.04771	1.01554	0.71136	1.07356	1.04782	0.996304
		0.924319	0.83162	0.942073	0.74924	0.912455	0.877197	0.831358	0.805366	0.895449	0.914598	0.889017	0.879128	0.918755	0.673108	0.884611	0.924211	0.877254	1.03931	0.705789	0.830226	0.948904	0.886799	0.99898	0.882128	0.984917	0.627144	0.959831	0.781785	0.853631	0.868293	0.893405	0.820559	0.894141	0.916966	0.909031	0.913497	0.760882	0.857482	0.501446	0.975674	0.88056	0.898005	0.964619	0.922231	0.768168	1.01023	0.940725	0.984463
40. A science	biology	0.848196	1.03714	0.990992	0.926581	0.949641	0.941295	1.07413	0.861776	1.00158	1.00717	0.998866	0.868054	0.928479	0.997816	0.959058	0.935603	0.922845	0.852644	0.912149	1.01281	0.860471	0.956532	0.988371	0.760597	0.830079	0.978354	0.904856	0.848916	0.866195	0.911312	0.90867	1.05392	0.914978	0.90933	1.0462	0.717408	0.70729	0.96079	0.933561	0	0.913974	0.833525	0.873503	0.963505	0.935637	0.885774	0.891706	0.923408
	chemistry	0.827051	0.984019	0.949472	1.03902	0.988357	0.95269	0.923961	0.959169	1.0601	1.04158	1.01789	0.995494	0.814836	1.03225	0.834306	0.958368	1.04255	0.953281	1.06987	0.986736	1.03011	1.02808	0.973857	0.829798	0.765121	1.08186	0.845541	0.970324	0.965755	1.07707	1.01772	0.971021	0.899736	0.855733	1.1141	0.758197	0.80979	0.971367	1.06298	0.594601	1.0741	0.888239	0.85251	0.863997	1.03846	0.953973	0.978104	0.871442
	psychology	0.810965	1.11843	0.996124	1.07886	0.856432	0.857773	1.01304	0.932285	0.964416	0.997409	0.98776	0.913006	0.918083	1.12218	0.954579	0.949123	0.962262	0.882188	1.07927	1.02517	0.816632	0.90664	0.93697	0.741232	0.847903	1.07381	0.909404	0.927234	0.868057	0.943952	0.967652	1.05452	1.04731	0.848165	1.07283	0.757508	0.840293	0.976308	1.04764	0.457978	0.909529	0.869707	0.928121	0.933036	1.07481	0.811136	0.854782	0.879251
	sociology	0.845936	1.07753	0.992401	1.06261	0.919646	0.824123	0.893243	1.01948	1.00786	0.894323	1.03864	0.974901	0.759308	1.03054	0.944668	0.947898	0.954809	0.742977	1.06592	1.04484	0.795219	0.972544	0.872664	0.727981	0.901344	1.08374	1.04282	0.927144	0.867861	0.895255	0.96984	0.961136	0.990181	0.837147	1.08795	0.725632	0.798626	1.11303	1.043	0.473558	0.916754	0.973305	0.985878	1.12012	1.00946	0.774194	0.819417	0.810947
	anthropology	0.814751	1.01751	0.922066	1.0395	0.935865	0.766269	0.925115	0.96023	1.04453	1.02571	1.00644	0.836238	0.83975	1.1012	1.02769	0.838674	0.933475	0.777476	0.991257	0.989472	0.780782	0.887997	0.951425	0.660181	0.876654	0.96233	0.973266	0.947562	0.803685	0.899887	0.979789	1.01304	0.965498	0.762969	0.99465	0.693896	0.648799	1.00738	0.988839	0.491349	0.890653	0.825212	0.98587	0.998606	0.963337	0.801203	0.718219	0.895927
		0.82938	1.04693	0.970211	1.02932	0.929988	0.86843	0.9659	0.946589	1.0157	0.993239	1.00992	0.917539	0.852091	1.0568	0.944061	0.925933	0.963187	0.841713	1.02369	1.01181	0.856642	0.950359	0.944657	0.743958	0.84422	1.03602	0.935177	0.924236	0.874311	0.945496	0.968734	1.01073	0.96354	0.842669	1.06315	0.730528	0.76096	1.00577	1.0152	0.504371	0.941002	0.877998	0.925176	0.975852	1.00434	0.845256	0.852446	0.876195
41. A toy	doll	0.729639	0.991095	0.736785	0.9624	0.678383	0.932075	0.960635	0.928344	0.792017	0.769386	0.765186	0.844586	0.840272	0.938564	0.821912	0.904006	0.76697	0.928815	0.936943	0.761593	1.01199	0.826342	0.85182	0.779782	0.962637	0.995955	1.04079	0.838925	0.631052	0.839765	0.679585	0.796763	0.910391	0.793195	0.969612	0.727573	0.867746	0.782086	0.871836	0.913974	0	0.618369	0.755376	0.800641	0.828981	0.872737	0.754609	0.686668
	lego	0.706663	0.90965	0.95074	0.856482	0.697633	0.665417	0.94474	1.04018	0.680152	0.85153	0.732298	0.928445	0.911053	0.883496	0.860203	0.909766	0.86117	0.746149	0.944537	0.671722	0.925813	0.855419	0.827232	0.8203	0.919142	1.04869	1.10207	0.863342	0.754425	0.671382	0.735297	0.80655	0.959177	0.710337	0.907313	0.601789	0.81499	0.837241	1.06904	1.00459	0.806211	0.775529	0.68517	0.779892	0.848121	0.889716	0.699769	0.632014
	nintendo	0.8176	0.980419	1.00229	1.01366	0.879152	0.76494	1.01452	1.04856	0.868821	0.900096	0.914808	0.994852	0.836502	0.866559	0.902773	0.782251	0.834748	1.03226	0.916869	0.799377	1.06886	0.952221	0.783672	0.9153	0.905434	0.909067	1.06671	0.930438	0.643405	0.880695	0.908708	0.826473	0.895717	0.597374	1.06686	0.597928	0.834185	0.886499	0.859043	0.816622	0.80319	0.941288	0.826296	0.877114	0.89964	0.809171	0.830692	0.931251
	barbie	0.908478	1.10239	0.939342	0.944469	0.862672	0.800579	0.950549	0.927309	0.829912	0.822648	0.835285	0.974133	0.820148	0.795667	0.859102	0.890635	0.793979	0.82845	0.921499	0.859144	0.923433	0.69486	0.883314	0.794404	0.989338	1.03356	0.991727	0.809754	0.775693	0.822923	0.712153	0.940363	0.948679	0.829585	1.0331	0.845451	0.880777	0.965332	0.845036	0.995831	0.617362	0.726207	0.932895	0.884366	0.773111	0.85055	0.848509	0.905293
	puzzle	0.797294	0.93795	0.974568	1.02676	0.758342	0.784284	1.0111	1.00126	0.828005	0.703567	0.926419	0.936638	0.851675	0.991603	0.987605	0.963143	0.872299	0.93222	0.962964	0.837959	0.903446	0.937294	0.902777	0.889106	0.963103	0.986704	1.06056	0.874538	0.650119	0.862726	0.813844	0.881443	1.00477	0.70173	0.890138	0.649814	0.84131	0.95163	0.878114	0.875111	0.818787	0.844035	0.797149	0.928417	1.07755	0.931825	0.794856	0.833306
		0.791935	0.9843	0.920746	0.960754	0.775236	0.789459	0.97631	0.989129	0.799781	0.809446	0.834799	0.935731	0.85193	0.895178	0.886319	0.88996	0.825833	0.893578	0.936562	0.785959	0.966709	0.853227	0.849763	0.839778	0.947931	0.994796	1.05237	0.863399	0.690939	0.815498	0.769917	0.850318	0.943748	0.726444	0.973406	0.684511	0.847801	0.884558	0.904613	0.921226	0.761388	0.781086	0.799377	0.854086	0.88548	0.8708	0.785687	0.797706
42. A type of dance	ballet	0.718824	1.00113	0.912504	0.814125	0.739157	0.909019	1.07055	0.883765	0.66482	1.05895	0.732741	1.00743	0.834192	0.801589	0.717002	0.952398	0.851985	0.949229	0.953385	0.941564	0.935669	0.531206	0.917137	0.822155	0.991172	1.01107	0.998415	0.749633	0.614829	0.843269	0.609279	1.01231	0.971573	0.854567	0.944919	0.867248	0.889285	0.822185	0.976697	0.833525	0.618369	0	0.899597	0.530893	0.880732	0.851226	0.787377	0.751042
	jazz	0.810433	0.891452	1.05709	0.960104	0.792281	0.824762	0.915438	0.981393	0.972641	0.979925	0.994223	0.875083	0.842264	1.09616	1.05662	0.908766	1.00306	0.892508	0.927145	0.862476	0.886623	0.853839	0.993201	0.933438	0.896524	0.811449	1.12282	0.907084	0.743082	0.936278	0.948719	0.839664	0.921067	0.76244	0.892284	0.61337	0.738463	0.767546	0.965214	0.808874	0.814048	0.829795	0.729582	0.879682	0.962744	0.952481	0.82037	0.714809
	tap	0.732383	0.925487	0.991868	0.961582	0.819626	0.87317	0.880448	0.924047	0.786054	0.809572	0.782169	0.903483	0.869319	0.862644	0.779892	0.8177	0.853448	0.992396	0.923661	0.709812	1.02684	0.966802	0.907141	0.915091	0.876508	0.77035	0.990578	0.842565	0.806695	0.782852	0.89865	0.758706	0.847447	0.681411	0.938336	0.767236	0.74686	0.657403	0.874118	0.93635	0.807373	0.924902	0.636256	0.755851	0.840622	0.928004	0.953358	0.9563
	break	0.967099	0.703193	0.959735	0.758373	0.899516	1.04231	1.02154	0.96526	0.856602	1.10033	0.897022	0.925651	0.996575	0.882709	0.819489	0.946502	0.930528	1.03617	0.806354	0.855962	1.04366	1.06893	0.851911	1.00125	0.885293	0.844075	0.992256	0.856727	0.969324	0.982785	1.00578	0.887476	0.95121	0.817557	0.864435	0.898199	0.96897	0.777683	0.778956	1.0795	0.95456	0.94847	0.874724	0.947709	0.789945	1.07223	1.02341	0.987201
	line	0.988017	0.925992	0.982264	0.712474	0.922992	0.913178	0.765739	0.927599	0.821814	0.935358	0.946017	0.922564	0.78813	0.921163	0.852832	0.968269	0.749849	0.97656	0.935978	1.00204	0.827991	0.947093	0.756216	0.945308	0.990149	0.788529	0.976239	0.871381	0.934461	0.915289	0.85523	0.863678	1.06639	1.01181	0.909145	0.969319	1.01393	0.925568	0.938797	1.04455	0.960464	0.898483	0.897661	0.914059	0.805622	0.980971	1.07107	0.970476
		0.843351	0.889451	0.980692	0.841332	0.834714	0.912488	0.930744	0.936413	0.820386	0.976827	0.870434	0.926841	0.866096	0.912854	0.845166	0.918727	0.877774	0.969374	0.909305	0.87437	0.944157	0.873574	0.885121	0.923449	0.927929	0.845094	1.01606	0.845478	0.813678	0.892094	0.863532	0.872366	0.951538	0.825557	0.909824	0.823074	0.871502	0.790077	0.906757	0.940559	0.830963	0.900413	0.807564	0.805639	0.855933	0.956983	0.931118	0.875966
43. A vegetable	carrot	0.662063	1.06855	1.00803	0.981662	0.630328	0.883652	0.995277	0.928872	0.57904	0.795047	0.726458	0.912203	0.830074	0.909816	0.891185	0.861675	0.841609	0.956997	0.910843	0.652897	0.908798	0.942159	0.79801	0.940902	0.645786	0.797875	1.03942	0.820627	0.837233	0.770647	0.809521	0.952769	0.765071	0.731309	1.00075	0.702396	0.788293	0.484924	0.950771	0.873503	0.755376	0.899597	0	0.618786	1.02324	1.06296	0.92195	0.691846
	lettuce	0.655993	1.02276	1.05753	1.01487	0.619755	0.973661	1.10024	0.915143	0.54835	0.840797	0.654603	0.970485	0.909839	0.857395	0.801901	0.839555	0.891852	1.09085	0.936657	0.639837	1.04293	0.877453	0.874955	0.990622	0.64861	0.780653	1.05444	0.839292	0.856243	0.779133	0.783435	0.94575	0.750896	0.813544	0.943484	0.766031	0.775145	0.472631	0.935149	0.955555	0.818137	0.817959	0.222551	0.544992	0.954545	1.00662	0.937981	0.737726
	onions	0.564488	0.992323	1.0431	0.94817	0.550971	0.879306	1.08307	0.94586	0.492586	0.851061	0.650216	0.93649	0.93383	0.893597	0.84663	0.80318	0.822755	0.964096	0.921071	0.643296	0.889884	0.842407	0.846913	0.985495	0.597457	0.825525	1.09115	0.74897	0.819349	0.755457	0.723716	0.95347	0.751537	0.783507	0.90509	0.751632	0.784949	0.470916	0.953188	0.90436	0.74294	0.769286	0.225259	0.529632	0.947295	0.924784	0.873354	0.686489
	broccoli	0.562142	0.894909	1.04377	0.959002	0.627899	0.922467	1.05024	0.919551	0.573013	0.901625	0.616566	0.910441	0.846717	0.921755	0.954493	0.833914	0.841784	0.925494	0.855218	0.597201	1.03021	0.766906	0.891872	0.929266	0.628938	0.784973	1.07558	0.816967	0.803459	0.79726	0.794545	0.973728	0.807035	0.760207	0.930725	0.684111	0.711232	0.480353	0.932872	0.911812	0.693915	0.715383	0.291463	0.603022	0.937745	1.01063	0.808307	0.665578
	tomato	0.596639	1.02061	0.996526	1.00388	0.589073	0.922116	1.13635	0.934811	0.585799	0.887527	0.708902	0.972715	0.828181	0.955798	0.879787	0.796155	0.911001	0.982183	0.895234	0.649377	0.968828	0.878665	0.942494	0.970925	0.649575	0.834087	1.09532	0.847383	0.810515	0.829059	0.824119	0.923924	0.769663	0.774918	0.933276	0.696269	0.82178	0.461471	0.961555	0.914055	0.705495	0.785819	0.2976	0.548013	1.00035	0.982943	0.803136	0.710436
		0.608265	0.999829	1.02979	0.981516	0.603605	0.91624	1.07304	0.928847	0.555758	0.855211	0.671349	0.940467	0.869728	0.907672	0.874799	0.826896	0.8618	0.983925	0.903804	0.636521	0.968131	0.861518	0.870848	0.963442	0.634073	0.804623	1.07118	0.814648	0.82536	0.786311	0.787067	0.949928	0.76884	0.772697	0.942664	0.720088	0.77628	0.474059	0.946707	0.911857	0.743173	0.797609	0.259218	0.568889	0.972635	0.997588	0.868945	0.698415
44. A type of footwear	sandals	0.569612	0.959021	1.02014	0.766619	0.580533	0.928175	1.10296	0.908088	0.450781	0.906382	0.7872	0.996576	0.909501	0.88772	0.618481	0.91263	0.936963	1.11358	0.975062	0.846835	0.953753	0.767788	0.881868	1.01592	0.841493	0.907809	1.01649	0.843573	0.77123	0.846751	0.521571	0.94838	0.814717	0.765014	0.959732	0.912259	0.816785	0.658841	0.882411	0.963505	0.800641	0.530893	0.618786	0	0.853455	0.872309	0.901864	0.800555
	clogs	0.629304	0.934883	1.02682	0.730232	0.599158	0.931192	1.00505	0.935952	0.417942	0.8825	0.628809	1.0319	0.900432	0.774947	0.568793	0.951282	0.739039	1.01875	0.928378	0.838808	0.992241	0.77683	0.740431	0.988217	0.827592	0.890046	1.01025	0.794738	0.708897	0.748237	0.549797	0.855346	0.827761	0.778569	1.00759	0.844941	0.824031	0.70968	0.876134	0.899076	0.796081	0.605723	0.593546	0.271252	0.807681	0.967216	0.921094	0.814278
	heels	0.770701	1.00138	0.934268	0.681111	0.68009	0.95392	1.03997	0.968778	0.614156	0.954914	0.78508	1.02162	0.833017	0.837468	0.564561	1.01808	0.75781	0.989493	0.937628	0.928005	0.947013	0.803425	0.838277	0.905288	0.882289	1.03901	1.04944	0.821522	0.748877	0.898714	0.557534	0.921975	0.891965	0.88071	1.01185	0.899189	0.888532	0.840441	0.914111	0.929201	0.7886	0.556733	0.791843	0.458616	0.795578	0.916629	0.891073	0.820994
	shoes	0.820457	0.928228	0.905518	0.718936	0.695563	0.946115	1.02525	0.888437	0.556986	0.97572	0.781209	1.02758	0.95869	0.859352	0.647246	0.940988	0.903845	1.03805	0.941071	0.899907	0.956899	0.838334	0.926291	0.933646	0.899021	0.969522	0.955012	0.868432	0.766482	0.963387	0.478708	0.986253	0.946052	0.932037	0.981798	0.892081	0.845044	0.867197	0.893331	0.900948	0.787816	0.58023	0.811316	0.321758	0.848561	0.946246	0.955777	0.819849
	boots	0.698381	1.00036	1.00487	0.79083	0.573217	0.894238	1.08111	0.959994	0.405305	0.907661	0.730921	0.996387	0.982591	0.879603	0.633867	0.929219	0.811393	0.995532	1.02375	0.886516	0.942001	0.763118	0.860112	1.03201	0.875262	0.913621	1.03099	0.856611	0.758131	0.811987	0.466086	1.01918	0.910692	0.895075	1.0026	0.924046	0.875576	0.718739	0.968976	0.969142	0.79447	0.585196	0.703875	0.322562	0.885326	0.839122	0.900602	0.772412
		0.697691	0.964775	0.978323	0.737546	0.625712	0.930728	1.05087	0.93225	0.489034	0.925435	0.742644	1.01481	0.916846	0.847818	0.60659	0.950441	0.82981	1.03108	0.961179	0.880014	0.958381	0.789899	0.849396	0.975016	0.865132	0.944002	1.01244	0.836975	0.750723	0.853815	0.514739	0.946226	0.878238	0.850281	0.992713	0.894503	0.849994	0.75898	0.906993	0.932374	0.793522	0.571755	0.703873	0.343547	0.83812	0.908304	0.914082	0.805617
45. An insect	fly	0.869621	0.808856	0.955948	0.798734	0.916522	0.947483	0.875733	0.824151	0.841261	1.03888	0.909911	1.00015	0.981606	0.635419	0.791524	0.996729	0.873149	0.871358	0.844504	0.777367	1.03655	0.844597	0.90996	0.919269	0.917515	0.866106	1.02817	0.802577	0.873053	0.844983	0.862899	0.830453	0.92857	0.833063	0.940381	0.895256	0.828685	0.84464	0.771307	0.935637	0.828981	0.880732	1.02324	0.853455	0	0.939089	0.918769	0.888489
	spider	0.657629	1.02636	0.912333	0.860768	0.705354	0.879799	0.904134	0.850105	0.68977	0.835416	0.777462	0.986994	0.870273	0.813556	0.740001	0.921505	0.791005	0.932858	0.880141	0.814035	0.915215	0.867693	0.780796	0.929151	0.832662	0.87981	0.990109	0.741212	0.846867	0.677343	0.836827	0.798226	0.803322	0.887607	0.978192	0.799447	0.80914	0.750185	0.821788	0.926213	0.779035	0.833889	0.707153	0.753048	0.878448	0.893666	0.818267	0.747725
	bee	0.645454	0.830999	0.888954	0.9093	0.690564	0.692111	0.764425	0.832868	0.719258	0.879151	0.784125	0.794527	0.876914	0.931564	0.934397	0.843262	0.83983	0.912704	0.963653	0.664734	0.990049	0.943697	0.891116	0.754755	0.91583	0.830381	0.993469	0.751907	0.559828	0.778092	0.730382	0.788522	0.844396	0.693822	0.89505	0.527934	0.639684	0.721411	0.970789	0.832839	0.729252	0.781221	0.618122	0.793964	0.896518	0.99708	0.742717	0.663282
	bug	0.886453	1.03086	1.05836	1.02565	0.86688	0.776894	0.855861	0.970114	0.75131	0.905108	0.828257	1.01858	0.973725	0.887647	1.00537	0.804045	0.885331	0.973578	0.906204	0.800525	1.07243	0.902724	0.825047	0.89023	0.856363	0.921259	0.957749	0.907816	0.890553	0.748336	0.855135	0.88759	0.84855	0.825737	0.982166	0.867874	0.959817	0.730987	0.857035	0.956747	0.827455	0.904943	0.750569	0.84627	0.859134	0.895856	0.867914	0.916015
	worm	0.725552	0.830212	0.917541	0.830242	0.69257	0.820202	0.845903	0.805938	0.695277	0.851706	0.832373	0.800775	0.795137	0.878496	0.882118	0.973694	0.847161	0.770638	0.887945	0.852213	0.892123	0.886154	0.84298	0.935324	0.995328	0.761076	1.17705	0.803427	0.761422	0.814875	0.7955	0.837256	0.991031	0.796098	0.912329	0.723958	0.715139	0.723696	0.818278	0.861694	0.721939	0.800696	0.68242	0.737487	0.761528	0.889549	0.77617	0.715433
		0.756942	0.905457	0.946627	0.884938	0.774378	0.823298	0.849211	0.856635	0.739375	0.902053	0.826426	0.920206	0.899531	0.829337	0.870682	0.907847	0.847295	0.892227	0.896489	0.781775	0.981272	0.888973	0.84998	0.885746	0.903539	0.851726	1.02931	0.801388	0.786344	0.772726	0.816149	0.82841	0.883174	0.807265	0.941624	0.762894	0.790493	0.754184	0.847839	0.902626	0.777332	0.840296	0.7563	0.796845	0.848907	0.923048	0.824767	0.786189
46. A female first name	sarah	0.805086	1.0146	0.897797	1.02519	0.747876	0.674331	0.979999	0.958432	0.953219	0.918895	1.01884	1.01765	0.925873	1.07669	0.945117	0.871829	0.990125	0.784885	1.02731	0.957714	0.756871	0.935096	0.874563	0.872242	0.970985	1.04318	1.03936	0.959094	0.949678	0.886786	0.807082	0.944081	0.968734	0.823929	1.00168	0.879051	0.895119	1.03394	1.03748	0.885774	0.872737	0.851226	1.06296	0.872309	0.939089	0	0.697675	0.877506
	mary	0.868749	0.991859	0.858396	0.859128	0.902251	0.817851	0.814065	0.924497	0.948136	0.836972	0.890615	0.833979	0.706506	0.930216	0.908939	0.833739	0.746441	0.839407	0.979611	0.887773	0.868266	1.0038	0.794658	0.736443	1.04592	0.976594	0.900248	0.922893	0.771462	1.00198	0.775293	0.87703	0.899133	0.85824	1.00051	0.80137	0.798092	1.1067	0.89067	0.957559	0.722996	0.853094	0.935749	0.908699	1.02148	0.726256	0.835937	0.911639
	jessica	0.770637	1.09915	0.948598	1.0833	0.913068	0.714255	1.09499	0.979789	0.933787	1.0284	0.971433	1.00009	1.08121	0.998198	0.916481	0.866569	1.04305	0.863257	1.01601	0.991387	0.917035	0.79752	1.05126	0.911452	1.03432	1.11085	1.09729	0.914252	0.851555	0.891045	0.888784	0.998655	0.993473	0.788685	1.13382	0.804002	0.93859	0.99574	1.13763	1.03932	0.840413	0.801495	1.04899	0.850161	1.02358	0.588377	0.703009	0.81498
	annie	0.699927	0.934664	1.0347	0.996889	0.841069	0.540607	0.978986	1.04332	0.891708	0.970455	0.883875	0.955758	0.759014	1.00337	0.910785	0.895723	1.01417	0.827057	0.957326	0.809866	0.88302	0.783146	0.949477	0.768754	0.951899	0.970828	1.11066	0.831813	0.78957	0.765183	0.873319	1.03486	0.903943	0.710684	0.964697	0.800628	0.80819	0.914462	1.04128	0.931905	0.878788	0.793412	0.871059	0.94137	1.00939	0.695434	0.461765	0.686287
	jennifer	0.554749	1.0387	1.03071	0.890844	0.670729	0.703244	0.987412	1.07403	0.702642	0.82534	0.884156	0.996715	0.596871	0.996533	0.913914	1.00071	0.871638	0.81298	1.08967	0.810564	0.987512	0.810785	0.693902	0.736977	0.920477	0.992208	1.14835	0.791775	0.675058	0.778228	0.819823	0.917858	0.899488	0.806197	0.947165	0.661741	0.724007	0.91119	1.05894	0.906089	0.694916	0.726907	0.739419	0.758049	0.953064	0.765729	0.599686	0.608532
		0.73983	1.01579	0.954041	0.97107	0.814999	0.690058	0.971091	0.996014	0.885898	0.916012	0.929785	0.960838	0.813895	1.001	0.919047	0.893713	0.933085	0.825517	1.01399	0.891461	0.882541	0.86607	0.872772	0.805174	0.984722	1.01873	1.05918	0.883965	0.807465	0.864644	0.83286	0.954496	0.932954	0.797547	1.00958	0.789358	0.8328	0.992407	1.0332	0.944129	0.80197	0.805227	0.931635	0.866118	0.98932	0.693949	0.659614	0.779789
47. A male first name	john	0.750686	0.967164	0.880429	0.889925	0.698271	0.565787	0.890937	0.967758	0.892045	0.892079	0.896112	0.929388	0.724188	1.02075	0.934734	0.861947	0.862993	0.718257	0.892449	0.789491	0.847634	0.874172	0.901777	0.71543	0.970945	0.999862	1.0326	0.882828	0.730775	0.716622	0.897004	0.972637	1.02679	0.786471	1.01526	0.682228	0.809046	0.937658	0.958408	0.891706	0.754609	0.787377	0.92195	0.901864	0.918769	0.697675	0	0.72847
	mike	0.862083	1.00786	0.97661	0.962417	0.802851	0.562583	0.841761	1.00461	0.905958	0.969208	0.933864	0.934116	0.875449	1.00622	0.872509	0.825017	0.901596	0.645138	0.935732	0.90729	0.876657	0.876982	0.938538	0.82155	1.06433	0.942258	1.06137	0.981474	0.823799	0.852293	0.883535	0.95281	0.868583	0.793792	1.00408	0.778359	0.851111	0.950198	0.942671	1.06186	0.915909	0.945029	0.859132	0.916083	0.941108	0.742491	0.573919	0.845338
	bob	0.844987	0.897491	0.806754	0.847578	0.890051	0.829779	0.928181	0.902157	0.857132	0.837548	0.899494	0.810852	0.753689	0.869092	0.946733	0.983998	0.942158	0.7689	0.884005	0.858159	0.907149	0.76416	0.956218	0.758502	1.00054	0.964569	0.900236	0.780369	0.820904	0.837159	0.708652	0.855795	1.00195	0.776636	1.00434	0.845904	0.85789	0.84659	0.924669	0.976934	0.651349	0.742018	0.936479	0.87095	0.921725	0.754842	0.707268	0.844949
	fred	0.858726	0.941632	0.780571	0.89415	0.944227	0.788219	0.637703	0.844519	0.940815	0.860019	0.865747	0.888872	0.806372	0.860613	0.938996	0.889666	0.844237	0.792215	0.908962	0.750633	0.968415	1.05483	0.900083	0.771821	1.06954	0.846113	0.938355	0.967676	0.866435	0.900372	0.84283	0.732604	0.971584	0.782575	0.964683	0.837206	0.854413	0.919484	0.884064	1.03858	0.696558	0.963799	0.912951	0.973791	0.819694	0.821709	0.826084	0.875025
	joe	0.934198	0.885776	0.823591	0.820838	0.93389	0.872568	0.817882	0.829259	1.01776	0.969454	0.814307	0.939212	0.687501	0.900494	0.928639	0.964992	0.833974	0.900743	0.932301	0.844224	0.958826	0.900645	0.821388	0.814945	0.996138	0.804246	0.961591	0.809926	0.855461	1.00459	0.887634	0.856228	0.902539	0.910305	0.905254	0.854082	0.912412	0.940415	0.866521	1.03892	0.762859	0.857037	0.953608	0.962577	0.920257	0.83182	0.76347	0.861923
		0.850136	0.939985	0.853591	0.882982	0.853858	0.723787	0.823293	0.90966	0.922742	0.905662	0.881905	0.900488	0.76944	0.931433	0.924322	0.905124	0.876992	0.765051	0.91069	0.829959	0.911736	0.894159	0.903601	0.77645	1.0203	0.91141	0.97883	0.884454	0.819475	0.862207	0.843931	0.874015	0.954288	0.809956	0.978724	0.799556	0.856974	0.918869	0.915267	1.0016	0.756257	0.859052	0.916824	0.925053	0.904311	0.769707	0.717685	0.831141
48. A flower	rose	0.547236	0.879887	0.893825	0.967755	0.687535	0.851638	0.941246	1.03654	0.697743	0.788876	0.900899	0.929641	0.85816	0.984652	0.899616	0.917839	1.01435	0.846072	0.970562	0.785923	1.01231	0.877478	0.790809	0.779085	0.87251	1.03109	1.15966	0.948848	0.754341	0.749088	0.732583	0.883484	0.90439	0.791062	1.01469	0.621179	0.771584	0.869886	1.04424	0.923408	0.686668	0.751042	0.691846	0.800555	0.888489	0.877506	0.72847	0
	daisy	0.742883	0.933067	1.11255	0.781011	0.877617	0.762658	1.06563	0.911007	0.680975	0.803614	0.773209	0.965679	0.854004	0.818718	0.971292	0.823116	0.837345	0.992923	0.879983	0.769852	0.914675	0.690044	0.903087	0.978944	0.890839	0.7994	1.17071	0.750526	0.823519	0.808573	0.825793	0.77514	0.918074	0.722843	0.962369	0.802436	0.788066	0.730191	0.803441	0.909452	0.804557	0.771862	0.697651	0.754785	0.863021	0.929668	0.931088	0.831203
	iris	0.882404	1.0474	1.08694	1.08459	0.83793	0.619091	0.964789	1.00417	0.778423	0.719531	0.842737	0.995439	0.938623	0.853409	0.997552	0.675493	0.949903	0.789656	1.04679	0.888351	0.802013	0.821679	0.887821	0.882744	0.933546	1.03152	1.10898	1.00317	0.931793	0.616996	0.864401	1.01063	0.872674	0.838036	0.958789	0.930271	0.71336	0.881142	1.03359	0.950254	0.915869	0.94731	0.821834	0.863733	0.959425	0.756798	0.692887	0.891554
	sun	0.736214	0.807499	0.958644	0.717171	0.769576	0.844086	0.932901	0.932746	0.646992	0.854929	0.813636	0.911668	0.9272	0.931486	0.903998	0.973319	0.868861	0.898478	0.872871	0.914401	0.915482	0.86918	0.883204	0.948015	0.915246	0.724735	1.01699	0.801941	0.863632	0.74708	0.80614	0.796194	0.825264	0.858878	0.957632	0.808051	0.85191	0.591945	0.888432	1.01224	0.883552	0.822125	0.732476	0.670404	0.888485	0.952301	0.770295	0.803479
	lydia	0.656836	1.05052	0.849528	0.974412	0.784069	0.658455	0.905525	0.908584	0.715673	0.895092	0.727493	1.00915	0.712584	0.902111	0.945862	0.935979	0.815999	0.818933	0.964238	0.760087	0.964563	0.694061	0.816383	0.744883	0.93793	0.954824	1.07409	0.800027	0.77841	0.749602	0.745159	1.01236	0.945714	0.760854	1.06789	0.691108	0.805787	0.902278	0.945022	0.924063	0.683329	0.676908	0.783175	0.803006	0.923523	0.695884	0.623491	0.620966
		0.713115	0.943675	0.980298	0.904988	0.791345	0.747185	0.962017	0.958609	0.703961	0.812409	0.811595	0.962316	0.858114	0.898075	0.943664	0.865149	0.897291	0.869212	0.94689	0.823723	0.921808	0.790488	0.856261	0.866734	0.910014	0.908315	1.10609	0.860902	0.830339	0.734268	0.794815	0.895561	0.893223	0.794335	0.992273	0.770609	0.786142	0.795088	0.942944	0.943883	0.794795	0.79385	0.745397	0.778496	0.904589	0.842431	0.749246	0.786801
49. A disease	cancer	0.897534	1.00803	0.787642	0.95489	0.924541	0.883297	0.999654	1.05523	0.90144	0.915354	1.02093	0.8441	0.931425	1.10874	0.829721	1.03489	0.960481	0.90196	1.03333	0.929728	0.959898	0.935949	0.970772	0.858328	0.92565	1.08045	0.870748	1.03461	0.892529	0.908107	0.901891	1.04612	0.759184	0.905937	1.05029	0.943111	1.00403	1.01461	1.04053	0.95141	0.836203	0.8576	0.878583	0.924963	1.05831	0.9164	0.858611	0.789336
	diabetes	0.904515	0.874546	0.857639	0.847529	0.946618	0.989877	1.07269	0.94831	0.876021	0.956686	0.960247	0.903835	0.85056	1.06777	0.872554	1.00633	0.929355	1.02726	1.03654	0.86815	0.946182	0.921634	0.97603	0.948493	0.726867	0.92305	0.884079	0.965339	1.02151	0.877163	0.908817	1.05838	0.669512	0.94117	0.943897	0.98368	0.921566	0.800111	1.02291	0.872438	0.932302	0.884215	0.787323	0.823056	1.0744	0.887569	0.966668	0.897791
	hiv	0.936795	1.01081	1.01116	0.99744	0.874379	0.879254	1.06765	1.0208	0.933355	0.998937	1.06645	1.00878	0.825725	1.19746	0.997935	0.885538	1.05729	0.982116	1.11092	0.93964	0.982068	0.807535	1.01774	0.913402	0.854646	1.08665	0.932378	1.01528	0.93197	0.920412	1.03762	1.01582	0.700865	0.927089	1.04381	0.940775	1.00991	0.94992	1.11544	0.983621	1.01026	0.873788	0.888899	0.867545	1.14333	0.872053	0.871176	0.858582
	leukemia	0.803195	1.00351	0.938251	0.933825	0.796936	0.867642	0.949401	0.942287	0.82172	0.929695	0.952908	1.02913	0.773707	1.07282	0.8278	0.939741	0.937643	0.814443	1.0276	0.948823	0.957753	0.923262	0.927141	0.819331	0.778763	0.980914	0.852731	1.01364	0.966316	0.801855	1.02937	0.966802	0.649993	0.879125	1.03217	0.913983	0.913735	0.894792	0.986324	0.845979	0.987641	0.870663	0.827594	0.835235	0.99267	0.833863	0.826903	0.826336
	alzheimer's	1.00393	0.906822	0.837193	0.914241	0.975197	0.89043	0.872674	0.99522	0.93595	0.995067	0.932868	0.899573	1.03248	1.1159	0.83629	0.923904	0.948748	0.926788	1.0201	0.97831	0.900041	0.87384	0.99767	0.896223	0.916255	1.08448	0.836186	1.0687	0.895106	0.971643	0.902902	1.04189	0.856806	0.976405	1.1258	0.972554	0.8109	0.97334	1.13353	0.984905	0.96491	0.897511	0.994825	0.877602	0.988857	0.99028	0.895862	0.941717
		0.909194	0.960743	0.886378	0.929585	0.903534	0.9021	0.992414	0.992369	0.893697	0.959148	0.98668	0.937083	0.882779	1.11254	0.87286	0.95808	0.966703	0.930514	1.0457	0.93293	0.949188	0.892444	0.977871	0.887155	0.840436	1.03111	0.875224	1.01952	0.941485	0.895836	0.95612	1.0258	0.727272	0.925945	1.03919	0.950821	0.932029	0.926555	1.05975	0.92767	0.946263	0.876755	0.875445	0.86568	1.05151	0.900033	0.883844	0.862752
50. A tree	oak	0.681241	0.902062	0.921036	0.729014	0.741685	0.836393	0.919321	1.00233	0.613288	0.75528	0.821053	0.904222	0.876392	0.863901	0.941757	1.01466	0.811464	0.87336	0.947786	0.782221	0.934109	0.99144	0.855087	0.827413	0.866614	0.765481	1.01605	0.796947	0.840613	0.633565	0.776828	0.729361	0.793528	0.82279	0.812084	0.688915	0.748855	0.693135	0.831435	0.900525	0.71137	0.856083	0.610525	0.740808	0.982665	0.95585	0.767902	0.681069
	maple	0.649886	0.866735	1.02777	0.791195	0.611402	0.873909	1.11643	1.01778	0.458397	0.831043	0.754153	1.01452	0.871366	0.812595	0.817813	0.880872	0.904154	0.924496	1.02628	0.849069	0.979409	0.785015	0.887392	0.987342	0.822196	0.860631	1.17642	0.770694	0.794367	0.615293	0.623493	0.896128	0.785802	0.728719	0.859891	0.729332	0.723332	0.734663	0.94693	0.901449	0.790432	0.666549	0.624711	0.633159	0.865829	0.868108	0.833472	0.600088
	apple	0.992796	0.895999	1.01624	1.06476	0.814478	0.847387	0.94132	0.915887	0.909521	0.939454	0.858419	1.03126	0.913801	0.970608	1.02013	4.44089e-16	0.899685	0.874843	0.950188	0.862599	0.825339	0.828684	0.904948	1.00439	0.941917	0.809591	1.01485	0.875656	1.00428	0.856062	0.921575	0.880744	0.935747	0.809906	1.07439	0.777233	0.788138	0.897368	0.932532	0.935603	0.904006	0.952398	0.861675	0.91263	0.996729	0.871829	0.861947	0.917839
	palm	0.627858	0.930543	0.902135	0.888282	0.706354	0.990509	0.958461	0.894469	0.570024	0.890749	0.674449	1.00364	0.885695	0.67883	0.590539	0.935603	0.73933	1.01543	0.957533	0.89188	1.05762	0.853991	0.6558	0.973492	0.915411	0.8716	1.03335	0.837063	0.929696	0.646322	0.710039	0.845791	0.81683	0.761015	1.01031	0.841628	0.774479	0.7564	0.887669	1.01465	0.858028	0.736317	0.682287	0.595932	0.848978	1.00979	0.886058	0.615997
	cedar	0.763284	1.06504	0.93054	0.896151	0.829007	0.753066	0.954319	0.974293	0.79013	0.967007	0.888956	1.00831	0.860711	0.944506	0.937452	0.989495	0.884816	0.781721	0.918075	0.896374	0.809097	0.672596	0.926128	0.853032	0.97906	0.957007	1.06702	0.795163	0.814579	0.774315	0.98097	0.998959	0.972416	0.88261	1.04727	0.772364	0.710324	0.947623	0.927141	0.919046	0.877719	0.770287	0.843254	0.890811	0.884066	0.836434	0.668876	0.74083
		0.743013	0.932076	0.959542	0.873881	0.740585	0.860253	0.977971	0.960951	0.668272	0.876707	0.799406	0.992393	0.881593	0.854088	0.861537	0.764126	0.84789	0.89397	0.959973	0.856429	0.921115	0.826345	0.845871	0.929135	0.90504	0.852862	1.06154	0.815104	0.876706	0.705111	0.802581	0.870196	0.860864	0.801008	0.96079	0.761894	0.749025	0.805838	0.905141	0.934255	0.828311	0.796327	0.72449	0.754668	0.915653	0.908403	0.803651	0.711165
51. A type of ship/boat	cruise	0.882076	0.966204	0.904207	0.817332	0.885925	0.756155	0.901654	0.866786	0.83016	0.940037	0.847482	0.875035	0.949076	0.816647	0.977453	0.911654	0.872138	0.948783	0.790966	0.820377	0.855055	0.891139	0.956483	0.914239	0.911796	0.853494	1.06845	0.801799	0.831486	0.776036	0.983776	0.751843	0.941936	0.868212	0.910232	0.868305	0.947825	0.867067	0.797677	1.01088	0.8724	0.877065	0.958795	0.859	0.605545	0.861515	0.915982	0.940807
	yacht	0.798204	1.12112	0.792613	0.995113	0.882722	0.910468	0.902245	0.926953	0.855801	1.00423	0.867517	0.879641	0.80099	0.889863	0.889137	1.01367	0.974227	0.844919	0.885915	0.803761	1.17371	0.701184	0.921664	0.668937	0.918374	0.971549	0.928988	0.955557	0.821878	0.938346	0.918557	1.10354	0.819408	0.821788	1.08277	0.821263	0.754886	0.897739	0.932655	0.94478	0.81225	0.700424	0.813423	0.873465	0.837863	0.915082	0.862852	0.716096
	kayak	0.674392	0.865118	0.944431	0.721531	0.822327	0.845331	0.97722	0.88994	0.781559	0.95081	0.78174	0.930607	1.04575	0.75556	0.753654	0.876672	0.920961	0.924738	0.801706	0.774319	0.963576	0.799908	0.97039	0.99951	1.02951	0.802162	1.06355	0.701983	0.675232	0.691951	0.839756	0.712649	0.920431	0.783484	0.976275	0.787877	0.725918	0.701909	0.810805	0.928849	0.808354	0.771397	0.928147	0.725691	0.722762	0.844519	0.875553	0.815224
	ski	0.584315	0.834139	1.00519	0.784292	0.700252	0.819268	1.0006	0.883309	0.698536	0.921707	0.836449	0.865406	0.913005	0.839443	0.723097	0.872555	0.861616	0.949781	0.921894	0.827755	0.969483	0.832388	0.794941	0.835428	0.97204	0.948848	1.02344	0.665758	0.611318	0.865031	0.660295	0.832899	0.869808	0.810201	1.06241	0.73718	0.802043	0.713255	0.937365	0.929631	0.682061	0.628114	0.84599	0.610442	0.809109	0.817638	0.767872	0.791916
	steamer	0.613032	0.952814	1.08174	0.892877	0.554045	0.790169	1.01833	0.937967	0.505366	0.825639	0.55714	0.942306	0.964213	0.852144	0.904285	0.842324	0.858413	0.973926	0.833033	0.579679	0.94236	0.852849	0.844387	0.997874	0.598147	0.777237	1.10882	0.785217	0.776512	0.677265	0.75767	0.960128	0.802331	0.723187	0.889634	0.738246	0.674912	0.448327	0.912782	0.911197	0.760925	0.801804	0.320939	0.576582	0.948465	0.932963	0.79785	0.742859
		0.710404	0.947879	0.945637	0.842229	0.769054	0.824278	0.96001	0.900991	0.734284	0.928485	0.778065	0.898599	0.934607	0.830731	0.849525	0.903376	0.897471	0.928429	0.846703	0.761178	0.980837	0.815493	0.897573	0.883198	0.885973	0.870658	1.03865	0.782063	0.743285	0.789726	0.832011	0.872211	0.870783	0.801374	0.984263	0.790574	0.781117	0.725659	0.878257	0.945067	0.787198	0.755761	0.773459	0.729036	0.784749	0.874343	0.844022	0.80138
52. A fish	tuna	0.581599	0.907601	1.02148	1.01895	0.639778	0.900084	1.08679	0.965629	0.519945	0.918819	0.643333	0.902062	0.909306	0.921236	0.96758	0.836262	0.865662	0.926799	0.890538	0.64717	0.947798	0.947155	0.920718	0.913251	0.629511	0.80472	1.08124	0.852334	0.808504	0.766159	0.826863	0.917257	0.7949	0.756362	0.942791	0.677754	0.779816	0.443125	0.972941	0.912002	0.834485	0.849119	0.309415	0.63308	1.05091	1.01608	0.810402	0.70409
	shark	0.731196	0.904442	0.931008	0.952789	0.843424	0.851714	0.827324	0.795519	0.7897	0.940713	0.84768	0.832449	0.779667	0.949158	0.89021	0.87932	0.800215	0.901883	0.937657	0.750377	1.00651	0.800286	0.861908	0.67908	0.730002	0.785936	0.877969	0.807878	0.841104	0.815141	0.852402	0.876882	0.758724	0.826462	1.13653	0.666099	0.817367	0.731534	0.933752	0.802295	0.753168	0.812816	0.712388	0.834166	0.945708	0.77395	0.773965	0.73939
	bass	0.775266	1.01599	1.04497	0.945431	0.748071	0.815309	0.883853	0.974722	0.72706	0.840121	0.750043	1.00289	0.925106	0.822264	0.81294	0.699422	0.877197	1.01298	0.898709	0.863043	1.00685	0.736905	0.84403	0.90347	1.03154	0.966073	1.02635	0.720796	0.662946	0.776655	0.811948	0.840738	0.951142	0.640028	1.09495	0.692628	0.772621	0.877633	0.927078	0.913406	0.733471	0.693782	0.789891	0.754355	0.912107	0.903561	0.873971	0.82046
	beta	0.81079	0.966246	1.06165	1.04048	0.910015	0.833982	1.02915	1.08181	0.861725	1.02217	0.93237	1.05481	0.995788	0.982616	1.01702	0.724692	0.987202	0.784503	1.03188	0.906725	0.928286	0.805883	1.00377	0.887161	0.809228	0.969253	0.982023	0.892276	0.918797	0.82642	1.06105	0.89113	0.88119	0.82816	1.0809	0.759278	0.73703	0.925135	1.05371	0.779685	0.978306	0.915273	0.856766	0.929584	0.928864	0.786663	0.884085	0.870676
	cod	0.738808	1.00884	0.785566	0.934217	0.823527	0.96922	0.946791	0.969287	0.861514	0.871786	0.970251	0.857185	0.876382	1.03832	0.935099	0.88112	0.88504	0.859097	0.957639	0.744496	0.978813	0.956805	0.873953	0.831252	0.692084	0.867257	0.87356	1.024	0.873829	0.827016	0.92685	0.809771	0.674002	0.87464	0.861788	0.808192	0.825136	0.68619	0.954431	0.966887	0.76039	0.881014	0.680346	0.844306	1.01437	0.980863	0.875871	0.737852
		0.727532	0.960624	0.968935	0.978373	0.792963	0.874062	0.954782	0.957394	0.751989	0.918722	0.828735	0.92988	0.89725	0.942718	0.924569	0.804163	0.883063	0.897052	0.943284	0.782362	0.973649	0.849407	0.900875	0.842843	0.778474	0.878648	0.968228	0.859457	0.821036	0.802278	0.895822	0.867156	0.811992	0.78513	1.02339	0.72079	0.786394	0.732723	0.968383	0.874855	0.811964	0.830401	0.669761	0.799098	0.970393	0.892224	0.843659	0.774494
53. A snake	python	0.754089	1.01146	1.11421	1.10789	0.949643	0.728157	1.08351	0.946033	0.911254	1.01388	0.952226	1.03543	0.893523	1.01657	1.01005	0.642029	0.966898	0.864476	1.10434	0.893848	0.95489	0.872189	0.915194	0.884531	0.898553	0.919519	1.06655	0.807231	0.827313	0.8957	0.971653	1.03961	0.950824	0.72306	1.01631	0.575017	0.695237	0.900329	1.10012	0.612488	0.952816	0.916452	0.818349	0.978287	1.05208	0.822871	0.832811	0.816801
	cobra	1.14532	0.85898	0.897336	1.01034	0.974226	1.02095	1.00039	0.933959	0.967541	0.964984	1.08309	0.970218	1.10663	0.934875	0.927888	0.760539	0.975205	0.912175	0.919683	0.941145	0.921157	0.91342	0.998645	1.09822	1.0535	0.923399	0.886506	0.966364	1.08086	0.947477	0.91253	0.909722	0.890386	0.923147	0.855016	1.03059	0.925323	1.03006	0.876983	1.02129	1.06685	0.932137	1.11701	1.01862	0.809302	0.843784	1.09785	1.0457
	boa	1.05367	0.911145	1.06116	1.0063	1.02997	0.869495	0.847713	0.976466	1.0402	0.915032	1.02185	1.01163	0.986141	1.0454	1.122	0.87056	1.03695	0.917447	1.05391	0.891199	0.972536	0.973071	1.094	1.02191	1.02617	0.81995	1.0282	1.07358	0.962612	0.891157	1.1231	0.955575	1.01029	0.918214	0.674909	0.998549	0.822654	1.00338	0.919382	1.05999	1.13879	1.05371	1.01362	1.13856	1.09842	0.855947	0.953993	0.986367
	garden	0.769486	0.82052	0.802916	0.864108	0.748515	0.857422	0.971219	0.795302	0.789316	0.865504	0.64706	0.708605	1.00943	0.863899	0.971381	0.859114	0.818089	0.906701	0.539815	0.719477	0.883003	0.897464	0.882974	0.856202	0.886733	0.888308	1.16565	0.750563	0.784776	0.767385	0.813224	0.829186	0.891936	0.673432	1.03094	0.657493	0.786577	0.680201	0.790753	0.875898	0.771603	0.871969	0.674145	0.871722	0.930429	0.93364	0.750459	0.686245
	poison	0.75911	0.978286	0.898334	0.938011	0.773503	0.966732	0.928428	0.880966	0.699915	1.03028	0.734756	0.870948	0.780877	0.875323	0.846468	0.971404	0.769576	0.852324	0.917873	0.785485	0.930349	0.846882	0.85419	0.872045	0.752448	0.842801	0.973885	0.888512	0.951196	0.821539	0.786006	0.922301	0.729479	0.763564	0.961153	0.744184	0.881522	0.71238	0.97795	0.834097	0.835492	0.802358	0.547119	0.802107	0.904771	0.996261	0.901926	0.84309
		0.896336	0.916078	0.95479	0.985329	0.895172	0.888551	0.966252	0.906545	0.881646	0.957937	0.887797	0.919366	0.955319	0.947212	0.975558	0.820729	0.913344	0.890625	0.907124	0.846231	0.932387	0.900605	0.949	0.946582	0.923481	0.878795	1.02416	0.897251	0.921351	0.864651	0.921303	0.931279	0.894582	0.800283	0.907666	0.801166	0.822263	0.86527	0.933038	0.880754	0.95311	0.915324	0.834049	0.961858	0.959	0.890501	0.907408	0.875641
54. A city	chicago	0.931711	0.930497	0.980805	0.812446	0.864673	0.773624	0.929772	0.961721	0.943757	0.910289	0.980751	0.791869	0.86803	0.909995	0.934088	0.924312	0.908004	0.855498	0.823322	0.953648	0.610567	0.981498	0.937977	0.837262	0.930707	0.92838	1.06186	0.875582	0.864929	0.93506	0.980597	0.911108	0.936455	1.03454	1.03408	0.865845	0.828298	0.952684	0.843281	0.855485	0.985733	0.963031	0.878086	0.854018	0.939708	0.852951	0.788336	0.925278
	nyc	0.971145	0.843673	1.03611	0.781961	0.889951	0.772294	0.905147	0.909797	0.965444	1.00855	1.06747	0.956074	0.814418	0.931125	1.03569	0.893874	0.968572	0.897424	0.918701	0.977193	0.587944	0.914853	1.04651	0.997851	1.00743	0.848827	1.05528	0.804155	0.87957	0.983725	0.995802	1.04616	1.01116	1.06139	0.911122	0.966414	0.837712	0.953067	0.850843	0.875836	0.956652	0.885288	1.03698	0.917208	0.84117	0.82246	0.817505	0.993067
	boston	0.91488	0.951863	0.946238	1.00737	0.95618	0.746521	0.913707	0.969815	1.02747	0.917784	1.00262	0.795476	0.914074	1.01101	1.0878	0.980132	1.06556	0.897752	0.921626	0.994173	0.666435	0.929431	1.01021	0.839816	1.01359	0.895854	1.0013	0.841253	0.853949	1.01247	1.07508	1.01431	0.997149	1.00726	1.00062	0.857611	0.786827	0.959655	1.01677	0.850359	0.985216	0.914588	0.96297	0.944758	1.01647	0.824109	0.787742	0.917142
	denver	0.846015	0.972948	1.00195	0.787968	0.832823	0.686193	0.911216	0.990087	0.845291	0.760459	0.937828	0.889179	0.914755	0.938703	1.07263	0.949853	0.95474	0.88892	0.8511	0.983113	0.697758	0.886404	0.975814	0.922115	1.00122	0.832725	1.0735	0.820812	0.957321	0.874381	0.979124	0.846334	0.957263	1.01065	0.96363	0.937793	0.806405	0.869807	0.833833	0.870977	1.04224	0.885311	0.900243	0.787448	0.941584	0.816237	0.763475	0.902398
	baltimore	0.845781	1.04376	1.04223	0.936169	0.795686	0.787466	0.94847	1.04283	0.92025	0.810694	1.00791	0.880781	0.862194	1.05187	0.998637	0.948279	0.972646	0.886031	0.850505	1.0351	0.629249	0.988604	0.95098	0.884693	0.941607	0.889243	1.01713	0.823353	0.848581	0.89518	1.04371	0.925907	0.934887	1.04944	1.00717	0.906618	0.810729	0.910887	0.964144	0.80638	1.05115	0.929611	0.885673	0.855235	1.04089	0.806115	0.771737	0.931134
		0.901906	0.948547	1.00147	0.865184	0.867862	0.753219	0.921662	0.974849	0.940442	0.881555	0.999315	0.862676	0.874694	0.968541	1.02577	0.93929	0.973904	0.885125	0.873051	0.988645	0.63839	0.940158	0.984297	0.896347	0.978911	0.879006	1.04182	0.833031	0.88087	0.940162	1.01486	0.948763	0.967384	1.03266	0.983324	0.906856	0.813994	0.92922	0.901775	0.851807	1.0042	0.915566	0.93279	0.871733	0.955964	0.824374	0.785759	0.933804
55. A state	california	1.20518	0.951459	0.938693	0.822852	1.02039	0.805871	0.868034	1.00496	1.00199	0.851035	1.10166	0.92172	0.906913	0.966219	1.08439	0.953676	0.988056	0.870111	0.913385	1.02604	0.545509	1.0797	0.948862	0.92631	1.00474	0.878239	0.961939	0.883094	1.00589	0.955087	1.03246	0.897692	0.915796	1.04164	0.988312	1.08194	0.902745	1.03037	0.859761	0.927275	1.10967	1.0483	1.01353	1.0107	0.978116	0.845525	0.858225	1.07769
	texas	1.12446	0.968743	0.969197	0.834763	0.898056	0.770582	0.888795	1.05059	0.986693	0.887543	1.02641	0.869608	0.984886	0.968584	1.05034	0.798415	0.946107	0.778298	0.86092	0.891672	0.538667	1.04035	0.968454	0.912355	0.918647	0.905658	1.05063	0.835055	0.837554	0.84255	0.988439	0.899361	0.948982	1.0136	0.996794	1.01229	0.811061	0.903975	0.874916	0.886719	1.02376	1.02748	0.934337	0.946063	0.945542	0.77772	0.708204	1.02996
	florida	1.12917	1.00951	0.939841	0.924301	0.872244	0.792052	0.848157	0.951443	1.00358	0.812245	1.03306	0.888956	0.967328	0.977779	1.03155	0.857152	1.01737	0.762245	0.847343	1.01059	0.58781	1.06426	1.0174	0.877115	1.01451	0.916043	0.978822	0.900877	0.918295	0.949632	1.02689	0.869782	0.988432	1.00125	0.96612	1.03793	0.835713	0.957983	0.861887	0.912642	1.05091	1.03257	1.01955	0.957302	0.887764	0.773362	0.778813	1.06993
	alabama	0.92764	0.990414	0.91792	0.910064	0.912834	0.766571	0.877749	1.03784	0.941278	0.818749	1.01015	0.854163	0.917172	1.07386	1.04184	0.951513	0.911754	0.734422	0.958552	0.986913	0.602944	1.02301	0.999944	0.811985	1.04076	1.00467	1.02513	0.934236	0.904599	0.894308	0.967465	1.00895	1.02082	0.977056	0.984782	0.933809	0.806451	1.02956	1.01928	0.918592	1.02316	0.93384	0.937989	0.871197	0.9892	0.79287	0.740637	0.922596
	louisiana	1.08074	0.989306	1.01526	0.847141	0.961435	0.81488	0.979619	1.01012	1.02312	0.917907	0.995551	0.821777	0.890496	1.02782	1.04677	0.91248	0.99767	0.787184	0.843772	0.97648	0.575559	0.986071	1.03758	0.899638	1.01963	0.932276	1.01704	1.00161	0.991702	0.928189	1.08047	0.932489	1.03018	1.08924	0.955809	0.983854	0.830447	0.985354	0.99959	0.829936	1.1099	1.00581	1.00521	0.98943	1.07538	0.759107	0.835393	0.994504
		1.09344	0.981887	0.956183	0.867824	0.932992	0.789991	0.892471	1.01099	0.991334	0.857496	1.03337	0.871245	0.933359	1.00285	1.05098	0.894647	0.972191	0.786452	0.884794	0.978338	0.570098	1.03868	0.994448	0.88548	0.999655	0.927377	1.00671	0.910974	0.931608	0.913953	1.01914	0.921654	0.98084	1.02456	0.978363	1.00996	0.837283	0.981448	0.923086	0.895033	1.06348	1.0096	0.982123	0.954938	0.975201	0.789717	0.784254	1.01893
56. A college or university	harvard	0.836267	0.924433	0.89125	0.972461	0.885264	0.691819	0.790933	0.919967	0.98995	0.94935	1.03113	0.801024	0.858095	1.10894	1.01216	0.831979	0.95173	0.634161	1.06856	0.844477	0.90754	0.827016	0.986207	0.549301	0.967239	0.956912	0.98596	0.968679	0.744161	0.886537	0.901354	1.00409	0.848689	0.844593	0.990736	0.655169	0.567894	1.04793	1.03113	0.614447	0.79273	0.849287	0.969719	1.06956	1.02793	0.730186	0.659795	0.726117
	stanford	0.800944	1.04301	1.06329	1.03987	0.846608	0.683175	0.893109	0.980562	0.955394	0.849844	1.06508	0.880868	0.870193	1.07407	1.02881	0.717243	0.985915	0.776437	1.07188	0.945156	0.852978	0.828486	0.926673	0.710858	0.946642	0.939611	1.04752	0.901931	0.821452	0.850649	1.03686	1.00299	0.862618	0.920077	1.05213	0.656305	0.623422	1.01577	1.00077	0.633928	0.927306	0.943347	0.926815	0.99744	1.07564	0.780393	0.642378	0.780323
	mit	0.731913	0.955895	1.06355	1.01106	0.819558	0.618896	0.90797	0.953574	0.797845	1.00581	0.966689	0.955484	0.86017	1.05987	1.004	0.730649	1.0011	0.787539	1.12742	0.91317	0.918719	0.885724	0.889039	0.738691	0.852042	0.919031	1.10411	0.93482	0.872631	0.767908	0.937758	1.00148	0.849347	0.788938	1.04101	0.637408	0.643254	0.90739	1.10076	0.621532	0.936434	0.870612	0.819844	0.902961	1.12261	0.759208	0.683837	0.677643
	berkeley	0.855345	1.0197	1.07655	0.826164	0.82025	0.591349	1.00978	1.03257	0.891544	0.95541	0.942645	0.935157	0.902252	0.989217	1.04803	0.8627	1.00424	0.776796	0.933583	1.07172	0.77575	0.940156	0.976617	0.824496	0.930466	0.970248	1.12754	0.856104	0.877939	0.82897	0.936621	1.00152	0.849861	0.818721	0.998137	0.773549	0.686137	0.960726	1.00042	0.62776	0.979416	0.833273	0.905679	0.851091	0.95907	0.787047	0.685901	0.825837
	michigan	1.04223	0.996586	0.9858	0.860882	0.929096	0.859624	0.869293	0.956694	1.06595	0.90668	1.0221	0.879774	1.01918	0.992782	1.01339	0.951726	0.981968	0.929743	0.882007	0.981446	0.624077	1.09449	1.01825	0.942384	0.918439	0.856832	1.06868	0.902753	0.957366	0.970072	1.08452	0.936492	0.99727	1.09812	0.913176	0.987983	0.828751	0.945596	0.834985	0.884062	1.18527	1.07755	0.990155	0.976514	0.998607	0.841369	0.855923	0.995224
		0.85334	0.987925	1.01609	0.942086	0.860155	0.688973	0.894216	0.968674	0.940136	0.93342	1.00553	0.890461	0.901979	1.04498	1.02128	0.818859	0.984992	0.780935	1.01669	0.951194	0.815813	0.915174	0.959356	0.753146	0.922966	0.928527	1.06676	0.912858	0.85471	0.860827	0.979423	0.989313	0.881557	0.89409	0.999038	0.742083	0.669892	0.975483	0.993613	0.676346	0.964232	0.914815	0.922442	0.959514	1.03677	0.779641	0.705567	0.801029
57. A drug	marijuana	1.04454	1.04766	0.953318	1.08534	0.990397	0.979774	0.925135	0.999453	1.03128	1.02009	0.963031	0.942159	0.80636	1.06553	0.980033	0.815516	0.844935	0.908027	1.0214	0.993202	0.812664	0.943561	0.897973	0.896247	0.791407	0.995637	0.813869	0.965256	1.07084	0.982782	0.976604	1.10036	0.876325	1.02025	1.07321	0.961903	1.06945	0.937065	1.06642	0.879443	1.02608	0.948116	0.870217	0.932873	1.04414	0.949934	0.860567	1.0169
	heroin	0.772246	0.902621	0.919841	0.931295	0.812001	0.981437	0.921404	0.979618	0.883499	0.948668	0.895386	0.876914	0.766394	1.03365	0.828698	0.930979	0.78366	0.859486	0.947269	0.827565	1.02413	0.849785	0.865768	0.746326	0.792568	0.882043	0.824794	0.933048	0.858802	0.848602	0.928035	0.906717	0.712456	0.946469	0.887849	0.886755	0.866598	0.865585	0.880098	0.835348	0.847651	0.865357	0.744463	0.88528	0.962022	0.978583	0.825196	0.829309
	morphine	0.66153	0.814586	1.02297	0.865299	0.838625	0.977438	0.932747	0.994469	0.864149	0.964293	0.863903	0.930851	0.872698	1.05341	0.878359	0.96941	0.854306	0.932441	0.98284	0.881694	1.02136	0.990288	0.893261	0.851206	0.719907	0.843966	0.872623	0.870097	0.928264	0.799046	1.00454	0.90291	0.574967	0.949941	0.856735	0.852633	0.892247	0.75084	0.961877	0.889176	0.847473	0.959997	0.746437	0.839822	0.909457	1.02087	0.898113	0.82278
	lsd	0.794789	0.946705	0.866309	1.04663	0.960055	0.931591	0.903516	1.02936	0.956641	1.04121	0.956781	0.976134	0.757977	1.01903	0.96822	0.96514	0.887615	0.833519	1.10201	0.855659	0.973397	0.833977	0.907006	0.872538	0.972594	1.04019	0.858432	1.00067	0.907717	0.978085	1.01231	1.01099	0.826479	0.996922	1.04152	0.915278	0.989009	0.977057	1.11138	0.983499	0.92238	0.863758	0.827646	0.945598	0.983443	1.04767	0.877347	0.757354
	opioid	0.908853	0.879106	0.933132	0.868494	1.03045	0.973584	0.874035	1.0518	0.983528	0.968757	0.941428	0.90602	0.767865	1.06196	0.986508	0.923232	0.916824	0.747638	1.01209	0.965125	0.898598	0.849498	0.964725	0.861822	0.869616	0.858748	0.779438	0.970813	0.968668	0.852887	1.13363	0.961097	0.756113	1.02451	0.872336	0.967707	0.894193	0.910466	1.06667	0.945316	0.909324	0.99297	0.814569	1.02401	1.05548	1.01809	0.910873	0.988851
		0.836391	0.918135	0.939115	0.959411	0.926305	0.968765	0.911368	1.01094	0.943819	0.988604	0.924106	0.926416	0.794259	1.04672	0.928364	0.920856	0.857468	0.856222	1.01312	0.904649	0.946031	0.893422	0.905747	0.845628	0.829218	0.924117	0.829831	0.947977	0.946858	0.89228	1.01102	0.976414	0.749268	0.987617	0.946329	0.916855	0.942299	0.888202	1.01729	0.906556	0.910581	0.92604	0.800666	0.925516	0.990908	1.00303	0.874419	0.883038
58. A type of car	toyota	0.871916	0.919368	1.10778	0.78097	0.843832	0.761914	0.968293	0.98798	0.695941	0.999432	0.79407	1.06821	0.855013	0.662961	0.853211	0.87517	0.865918	0.896034	0.879848	0.861367	0.904956	0.817341	0.997197	0.957989	0.926385	0.695145	1.0598	0.843985	0.897992	0.61634	0.931066	0.845115	0.880341	0.8054	0.8547	0.894904	0.762378	0.857585	0.603832	0.930958	0.896037	0.800349	0.843484	0.832454	0.864994	0.925244	0.886381	0.993676
	ford	0.857768	0.914072	1.05209	0.814958	0.835518	0.862252	1.03181	0.867078	0.744603	0.957477	0.827476	1.02221	0.962983	0.693348	0.849487	0.868785	0.856195	1.05122	0.876672	0.794604	0.928792	0.796997	0.979443	0.91301	0.931431	0.738299	0.978398	0.773079	0.893664	0.64348	0.850579	0.855788	0.77463	0.83225	0.884986	0.983932	0.757208	0.905841	0.522447	0.908754	0.88124	0.805133	0.936626	0.862239	0.826865	0.904661	0.897258	0.966661
	honda	0.856126	0.944353	0.990709	0.734674	0.807234	0.694309	1.01293	0.934611	0.757211	0.93261	0.796376	0.994603	0.854592	0.677167	0.845979	0.847127	0.866676	0.862596	0.836483	0.738849	0.843469	0.801325	0.978021	0.854366	0.940501	0.771781	0.983096	0.821612	0.800016	0.698069	0.861492	0.942648	0.89556	0.862351	0.894064	0.919236	0.706892	0.856235	0.556892	0.842953	0.890356	0.773675	0.868623	0.804126	0.905815	0.858859	0.736784	0.940294
	bmw	0.959963	1.03445	0.78067	0.860993	0.863619	0.754443	0.753974	0.846536	0.902789	0.822204	0.89531	0.901994	0.891741	0.836495	0.916443	0.973483	0.842004	0.845381	0.859697	0.800981	0.910515	0.87787	1.04904	0.754959	0.98741	0.728478	0.930607	0.891801	0.795738	0.839758	0.839722	0.791586	0.86509	0.824853	0.873557	0.86405	0.721779	0.858563	0.55066	1.0222	0.760944	0.873958	0.903502	0.92861	0.906402	0.831792	0.826346	0.954584
	volkswagen	0.652083	0.89097	1.02243	0.820822	0.708216	0.786604	0.911489	0.934134	0.770223	0.884036	0.785895	0.86497	0.889336	0.693097	0.877263	0.864891	0.868978	0.875659	0.725922	0.681989	0.909031	0.756919	0.805575	0.870469	0.990512	0.725672	1.16283	0.761977	0.716245	0.70386	0.845321	0.732045	0.918693	0.735095	0.966069	0.655904	0.709833	0.701915	0.612948	0.869415	0.769881	0.766634	0.76421	0.773143	0.678928	0.900427	0.832537	0.643822
		0.839571	0.940643	0.990735	0.802483	0.811684	0.771904	0.935699	0.914068	0.774153	0.919152	0.819825	0.970397	0.890733	0.712614	0.868477	0.885891	0.859955	0.906178	0.835724	0.775558	0.899353	0.81009	0.961854	0.870159	0.955248	0.731875	1.02295	0.818491	0.820731	0.700301	0.865636	0.833436	0.866863	0.81199	0.894675	0.863605	0.731618	0.836028	0.569356	0.914856	0.839692	0.80395	0.863289	0.840114	0.836601	0.884197	0.835861	0.899807
59. A liquid	water	0.70815	0.86305	0.981312	0.86212	0.739567	0.988213	1.03053	0.892968	0.687215	0.99774	0.637351	0.855734	0.94164	0.860562	0.849186	0.897368	0.851744	1.00366	0.760007	0.597658	1.04254	0.893939	0.972766	1.03971	0.589863	0.611473	0.9749	0.8032	0.842318	0.729305	0.939408	0.860996	0.683774	0.823004	0.959591	0.843078	0.881301	1.11022e-15	0.824756	0.96079	0.782086	0.822185	0.484924	0.658841	0.84464	1.03394	0.937658	0.869886
	juice	0.731096	0.94693	1.00572	1.03717	0.681996	0.928413	1.04422	0.891832	0.62477	0.986053	0.727718	0.943756	0.869762	0.894993	0.924088	0.747655	0.901799	0.971691	0.857442	0.644919	1.00441	0.920364	0.915389	0.996562	0.58891	0.783752	1.02515	0.844478	0.876228	0.770208	0.822244	0.921048	0.719152	0.798693	0.848158	0.790752	0.814346	0.430816	0.89416	0.886698	0.815856	0.806958	0.401656	0.64914	1.01786	0.997063	0.883332	0.820495
	tea	0.679878	0.924409	0.926967	0.99612	0.740766	0.948128	0.987809	0.932542	0.736196	0.982317	0.799372	0.896216	0.922828	0.984813	0.986943	0.888941	0.875774	0.881318	0.892868	0.703667	0.937148	1.05593	0.969304	0.963339	0.567726	0.791424	1.03185	0.946154	0.920009	0.845823	0.911672	0.881212	0.749513	0.924782	0.905473	0.832263	0.941118	0.461467	0.980013	0.929321	0.819536	0.920871	0.588584	0.752041	1.03496	0.880573	0.901372	0.87357
	beer	0.761886	0.89532	0.875092	0.884275	0.763168	0.857251	0.846872	0.867421	0.753698	0.867411	0.734186	0.812709	0.916829	0.86459	0.935614	0.862599	0.841931	0.815005	0.758542	7.77156e-16	1.03037	0.793322	0.895957	0.784925	0.850731	0.820767	1.05695	0.880726	0.781794	0.69034	0.777506	0.844078	0.82667	0.762918	0.885048	0.769186	0.703169	0.597658	0.803495	1.01281	0.761593	0.941564	0.652897	0.846835	0.777367	0.957714	0.789491	0.785923
	coffee	0.67063	0.81557	0.924852	0.848115	0.78863	0.879707	0.877543	0.854921	0.771475	0.901906	0.667	0.768734	0.914759	0.82434	0.944836	0.873635	0.766022	0.949883	0.740329	0.520628	0.969388	0.996513	0.836235	0.879135	0.811886	0.689636	1.00032	0.862679	0.830755	0.847766	0.859566	0.740176	0.859017	0.87096	0.884438	0.747925	0.853666	0.47215	0.824372	0.958156	0.745632	0.888507	0.582384	0.806602	0.946899	1.01245	0.954397	0.826591
		0.710328	0.889056	0.942789	0.92556	0.742825	0.920342	0.957395	0.887937	0.714671	0.947086	0.713126	0.85543	0.913164	0.88586	0.928134	0.85404	0.847454	0.924311	0.801838	0.493375	0.996773	0.932014	0.91793	0.932735	0.681823	0.739411	1.01783	0.867448	0.850221	0.776688	0.862079	0.849502	0.767625	0.836071	0.896541	0.796641	0.83872	0.392418	0.865359	0.949555	0.784941	0.876017	0.542089	0.742692	0.924344	0.97635	0.89325	0.835293
60. A thing women wear	bra	0.658252	1.07929	0.898755	1.01955	0.631177	0.918015	1.06689	0.900215	0.449583	0.860508	0.65294	0.953355	0.936471	0.770838	0.730512	0.942624	0.846476	1.01831	0.992377	0.829582	0.99015	0.764083	0.793098	0.969671	0.880687	0.912945	1.1534	0.856146	0.802837	0.776792	0.516683	0.968272	0.92365	0.77368	0.907661	0.891989	0.870206	0.707339	0.916946	1.03377	0.713171	0.625039	0.658686	0.476178	0.873222	0.882359	0.959193	0.751198
	skirt	0.719329	0.950479	1.0165	0.920599	0.637556	1.0608	1.08352	0.924132	0.507752	0.824681	0.78185	0.982594	0.962433	0.754444	0.658201	1.09924	0.878827	1.0733	0.91045	0.898604	1.00487	0.863418	0.731906	1.01511	0.890014	0.986732	1.17019	0.869993	0.849912	0.842994	0.531327	0.891895	0.988727	0.792969	0.958288	0.892933	0.960605	0.819058	0.876918	1.02213	0.738644	0.614907	0.746095	0.527239	0.877163	0.97736	1.02666	0.70972
	dress	0.686432	0.920699	0.928771	0.775986	0.665808	0.962037	0.995298	0.905437	0.558881	0.86403	0.774604	0.900144	0.923362	0.883826	0.742455	0.948218	0.912685	0.927322	0.80608	0.796095	1.01925	0.822	0.914648	0.835134	0.917579	1.03204	1.02452	0.897931	0.759326	0.910185	0.414003	0.895644	0.974161	0.834275	0.994675	0.832358	0.875884	0.810413	0.851226	0.93885	0.644529	0.583246	0.767508	0.458225	0.786546	0.823929	0.948683	0.677011
	blouse	0.535211	1.00693	1.08869	0.877304	0.529365	0.857849	1.08951	0.929417	0.276087	0.754232	0.666254	1.00356	0.851293	0.864262	0.747171	0.856567	0.838808	1.01282	1.02231	0.725031	0.966816	0.773416	0.78031	0.941406	0.805756	0.848945	1.20087	0.790845	0.798533	0.644473	0.410848	0.919491	0.781524	0.786691	0.942334	0.798838	0.794353	0.643971	0.980356	0.949193	0.67635	0.654605	0.498181	0.428172	0.93958	0.874432	0.817853	0.58476
	panties	0.695559	1.04422	1.01659	0.985024	0.616356	1.05075	0.994027	0.898118	0.387784	0.859398	0.797089	1.05112	0.950992	0.8588	0.730733	0.969219	0.813696	1.03963	0.9014	0.770119	1.00043	0.848471	0.81459	1.04068	0.869908	0.930886	1.04654	0.901697	0.850598	0.792927	0.530566	0.820607	0.791507	0.81266	0.999958	0.918414	0.90954	0.711862	0.847415	1.0231	0.767288	0.696416	0.592923	0.469632	0.859888	0.925547	0.988116	0.747884
		0.658956	1.00032	0.989861	0.915693	0.616052	0.96989	1.04585	0.911464	0.436017	0.83257	0.734547	0.978154	0.92491	0.826434	0.721815	0.963174	0.858098	1.01428	0.926524	0.803886	0.996305	0.814278	0.80691	0.960399	0.872789	0.94231	1.1191	0.863322	0.812241	0.793474	0.480685	0.899182	0.891914	0.800055	0.960583	0.866906	0.882118	0.738529	0.894572	0.993409	0.707996	0.634843	0.652679	0.471889	0.86728	0.896725	0.948102	0.694114
61. A thing that flies	bird	0.731938	0.990463	0.814226	0.877697	0.731836	0.85142	0.813682	0.616841	0.78295	0.830367	0.777777	0.797416	0.93421	0.842214	0.875996	0.890551	0.700057	0.83418	0.780222	0.57313	0.973098	0.819319	0.824132	0.777144	0.854374	0.834982	1.02194	0.787679	0.796162	0.780436	0.73886	0.725797	0.881932	0.818146	0.945476	0.724037	0.748373	0.716507	0.786067	0.865491	0.690049	0.824328	0.726094	0.801969	0.825376	0.829745	0.885987	0.836206
	plane	1.01494	0.824659	0.982022	0.858921	1.01107	1.04076	0.794601	0.843502	0.936197	0.967802	0.893887	0.92331	0.986522	0.45301	0.785729	1.0206	0.750957	0.966552	0.860161	0.879901	0.966523	0.876535	0.836018	0.975732	0.980162	0.879945	0.946226	0.807048	0.938026	0.870542	0.970569	0.831892	0.876267	1.06658	0.882001	0.925738	0.924043	0.882105	0.714416	1.04096	0.881721	0.941763	0.94761	1.07208	0.504479	1.09884	1.10977	0.998549
	fly	0.869621	0.808856	0.955948	0.798734	0.916522	0.947483	0.875733	0.824151	0.841261	1.03888	0.909911	1.00015	0.981606	0.635419	0.791524	0.996729	0.873149	0.871358	0.844504	0.777367	1.03655	0.844597	0.90996	0.919269	0.917515	0.866106	1.02817	0.802577	0.873053	0.844983	0.862899	0.830453	0.92857	0.833063	0.940381	0.895256	0.828685	0.84464	0.771307	0.935637	0.828981	0.880732	1.02324	0.853455	8.88178e-16	0.939089	0.918769	0.888489
	helicopter	0.808027	1.05921	0.738566	0.945098	0.722	0.785177	0.868648	0.848498	0.671989	0.845691	0.758671	0.820656	0.858283	0.889123	0.798683	0.854684	0.83182	0.918109	0.853866	0.741438	1.03617	0.795173	0.831208	0.755834	0.876148	0.984249	1.04852	0.933935	0.763971	0.801565	0.687131	0.888113	0.912056	0.690104	1.02196	0.628415	0.843717	0.894318	0.941053	0.934174	0.623342	0.734236	0.721365	0.763821	0.835894	0.942756	0.739229	0.670965
	airplane	0.871282	0.861091	1.01679	0.887545	0.911367	0.98157	0.868511	0.824031	0.766665	0.95106	0.794694	0.952475	0.975585	0.582559	0.827732	0.944969	0.778226	0.982524	0.908936	0.859489	1.04268	0.769384	0.831842	1.00453	0.949728	0.847011	1.03245	0.802128	0.904683	0.796543	0.895175	0.845752	0.910096	0.96132	0.899225	0.843693	0.800331	0.802112	0.782692	1.00381	0.934243	0.844321	0.808843	0.86626	0.604407	1.13379	1.08983	0.894557
		0.859162	0.908855	0.90151	0.873599	0.85856	0.921281	0.844235	0.791405	0.799812	0.926761	0.826988	0.898802	0.947241	0.680465	0.815933	0.941507	0.786842	0.914544	0.849538	0.766265	1.01101	0.821001	0.846632	0.886502	0.915586	0.882458	1.01546	0.826673	0.855179	0.818814	0.830927	0.824401	0.901784	0.873842	0.937809	0.803428	0.82903	0.827936	0.799107	0.956014	0.791667	0.845076	0.84543	0.871517	0.554031	0.988844	0.948715	0.857753
62. A thing that makes noise	alarm	0.809427	0.718213	0.942498	0.883185	0.868597	1.00829	0.750137	0.91277	0.892435	0.869492	0.841404	0.965555	0.901181	0.976092	0.956322	0.80157	0.761972	1.03052	0.866422	0.846884	1.12525	0.962129	0.765649	0.955038	0.905571	0.692577	0.964428	0.874338	0.946404	0.794197	0.924363	0.735908	0.792838	0.771842	0.929818	0.742147	0.909123	0.782275	0.896982	0.96309	0.925862	0.901397	0.82336	0.842368	0.94111	1.04051	0.93655	0.865154
	bell	0.741301	0.952778	1.0427	0.912725	0.678862	0.740845	0.882388	0.899093	0.714114	0.856615	0.682947	0.958597	0.852215	0.880624	0.943808	0.828085	0.760085	0.843692	0.976185	0.751328	0.939876	0.858064	0.771999	0.861802	0.794597	0.820056	1.09804	0.776876	0.84659	0.706492	0.785907	0.825774	0.831226	0.746928	0.943743	0.647152	0.722906	0.758667	0.893715	0.976875	0.822961	0.863226	0.623522	0.785791	0.883889	0.815398	0.756504	0.703719
	stereo	0.816786	0.854821	1.14892	0.855844	0.90107	0.839452	0.95151	1.02271	0.818157	1.06969	0.871929	0.996747	0.818058	0.931393	0.996436	0.750321	0.870023	0.798462	0.976643	0.968105	0.992835	0.862078	0.88761	0.960639	1.0268	0.899782	1.09833	0.907	0.810956	0.796975	0.957845	0.941607	0.899799	0.80777	0.930872	0.811007	0.828027	0.882742	1.05975	0.892863	0.994273	0.900593	0.860905	1.00871	0.96958	0.958569	0.83853	0.949384
	drum	0.766897	0.946885	0.996881	1.00921	0.796884	0.780323	0.999116	1.03116	0.779687	0.963609	0.788344	0.925762	0.954399	0.85	0.881725	0.809906	0.978463	0.851476	0.772678	0.762918	1.04129	0.897666	0.902443	0.875419	0.974893	0.919642	1.12867	0.827341	0.781435	0.814682	0.82733	0.775243	0.882553	8.88178e-16	1.02261	0.572087	0.712038	0.823004	0.848944	0.90933	0.793195	0.854567	0.731309	0.765014	0.833063	0.823929	0.786471	0.791062
	instrument	0.786449	0.872232	1.01668	0.953397	0.800001	0.878084	0.985073	0.942599	0.908297	0.952661	0.794812	0.914786	0.937787	0.956646	0.837676	0.791283	0.899789	1.02562	0.768134	0.926669	0.992601	0.888534	0.896498	0.953127	1.068	0.99899	0.993069	0.903726	0.590263	0.9638	0.843763	0.849867	1.04591	0.56521	1.06963	0.578312	0.897983	0.968052	0.936141	0.90216	0.865217	0.787737	0.862255	0.759983	0.923407	0.927852	0.882422	0.951383
		0.784172	0.868986	1.02954	0.922872	0.809083	0.849398	0.913645	0.961666	0.822538	0.942414	0.795887	0.95229	0.892728	0.918951	0.923193	0.796233	0.854066	0.909954	0.872012	0.851181	1.01837	0.893694	0.84484	0.921205	0.953973	0.866209	1.05651	0.857856	0.79513	0.815229	0.867842	0.82568	0.890466	0.57835	0.979336	0.670141	0.814015	0.842948	0.927107	0.928863	0.880302	0.861504	0.78027	0.832374	0.91021	0.913251	0.840096	0.85214
63. A thing that is green	grass	0.716366	1.01963	0.997835	0.809673	0.819745	1.01072	1.05709	0.937865	0.797047	0.881009	0.812486	0.890624	0.924206	0.745205	0.87092	1.01212	0.773151	0.936282	0.733245	0.853425	0.945742	0.865664	0.787022	0.924486	0.835943	0.938023	1.12424	0.711739	0.84232	0.804122	0.816092	0.829045	0.951731	0.879366	0.986887	0.767866	0.86637	0.689802	0.801607	0.784708	0.83009	0.755533	0.720114	0.781959	0.839789	1.00167	0.907169	0.804448
	broccoli	0.562142	0.894909	1.04377	0.959002	0.627899	0.922467	1.05024	0.919551	0.573013	0.901625	0.616566	0.910441	0.846717	0.921755	0.954493	0.833914	0.841784	0.925494	0.855218	0.597201	1.03021	0.766906	0.891872	0.929266	0.628938	0.784973	1.07558	0.816967	0.803459	0.79726	0.794545	0.973728	0.807035	0.760207	0.930725	0.684111	0.711232	0.480353	0.932872	0.911812	0.693915	0.715383	0.291463	0.603022	0.937745	1.01063	0.808307	0.665578
	lettuce	0.655993	1.02276	1.05753	1.01487	0.619755	0.973661	1.10024	0.915143	0.54835	0.840797	0.654603	0.970485	0.909839	0.857395	0.801901	0.839555	0.891852	1.09085	0.936657	0.639837	1.04293	0.877453	0.874955	0.990622	0.64861	0.780653	1.05444	0.839292	0.856243	0.779133	0.783435	0.94575	0.750896	0.813544	0.943484	0.766031	0.775145	0.472631	0.935149	0.955555	0.818137	0.817959	0.222551	0.544992	0.954545	1.00662	0.937981	0.737726
	frog	0.619971	1.07253	0.921912	0.905152	0.753524	0.998521	0.949277	0.897262	0.638445	0.918644	0.770132	0.915072	0.764916	0.724084	0.653291	0.94233	0.776569	0.851884	0.978558	0.678138	0.936601	0.773805	0.787859	0.853933	0.845339	0.829932	1.03925	0.779928	0.850188	0.687737	0.688043	0.900418	0.712194	0.763661	0.976413	0.791012	0.755195	0.680953	0.939418	0.950119	0.755483	0.746744	0.557995	0.668492	0.811917	0.895681	0.868884	0.73347
	pot	0.707632	0.896862	0.941581	0.999007	0.723345	1.01435	0.976673	0.893235	0.764465	0.86885	0.65848	0.909196	0.92143	0.862647	0.918097	0.863361	0.780173	0.966805	0.901065	0.616952	0.96447	0.968139	0.769396	1.02163	0.721563	0.857929	1.01358	0.882449	0.975493	0.799103	0.863867	0.9414	0.88155	0.854854	0.85697	0.81664	0.90839	0.535208	0.986852	0.943608	0.80219	0.931154	0.479097	0.732575	0.906217	0.982975	0.938097	0.881395
		0.652421	0.981338	0.992526	0.93754	0.708854	0.983943	1.0267	0.912611	0.664264	0.882185	0.702453	0.919163	0.873421	0.822217	0.83974	0.898256	0.812706	0.954264	0.880948	0.677111	0.983992	0.850393	0.822221	0.943988	0.736079	0.838302	1.06142	0.806075	0.865541	0.773471	0.789196	0.918068	0.820681	0.814327	0.938896	0.765132	0.803267	0.571789	0.919179	0.90916	0.779963	0.793355	0.454244	0.666208	0.890043	0.979515	0.892087	0.764523
64. A thing made of wood	table	0.818819	0.862994	0.972209	0.935443	0.887972	1.02085	0.895552	0.900653	0.872899	0.906336	0.644136	0.862416	1.07371	0.682375	0.912651	0.872067	0.898646	0.880073	0.765328	0.703336	1.05442	0.94665	0.879326	0.969306	0.988998	0.838288	0.960201	0.938379	0.835003	0.759552	0.831422	0.834784	0.866679	0.880677	0.852114	0.780255	0.883138	0.749937	0.86771	1.00798	0.803107	0.891539	0.801341	0.959062	0.882286	1.03101	1.05783	0.861443
	chair	0.955892	0.939885	0.90886	0.847453	1.02612	0.963356	0.979362	0.862744	0.83985	0.985566	0.769517	0.969577	1.00643	7.77156e-16	0.731854	0.970608	0.86876	0.951045	0.683947	0.86459	1.04003	0.869586	0.882609	0.947801	0.966232	0.877497	0.92103	0.718128	0.88607	0.769266	0.849343	0.878976	0.817541	0.85	0.959338	0.953171	0.83635	0.860562	0.586465	0.997816	0.938564	0.801589	0.909816	0.88772	0.635419	1.07669	1.02075	0.984652
	desk	0.976199	0.726967	0.990334	0.849111	1.06443	1.01623	0.80519	0.884677	0.990699	0.900458	0.903985	0.936393	1.08434	0.592714	0.925212	0.800036	0.970878	1.02281	0.867623	0.950804	0.97424	1.06309	0.883854	1.03414	1.03512	0.883758	0.975771	0.883548	0.998288	0.920557	0.921866	0.785518	0.909534	0.94932	0.933307	0.851521	0.896628	0.960729	0.876772	0.954485	0.974583	0.979168	0.976252	0.992932	0.830504	1.08361	1.10892	0.923953
	door	0.943994	0.897136	0.978208	0.840062	0.935777	1.02369	0.935086	0.836627	0.919752	0.910605	0.730716	0.828212	1.01593	0.726081	0.863177	0.945382	0.765325	1.03874	0.683264	0.929096	1.03629	0.92763	0.847536	1.04587	0.979199	0.821206	1.00705	0.96726	0.993745	0.762459	0.9398	0.59872	0.998287	0.898316	0.986577	0.781999	0.92106	0.810846	0.724488	1.02336	0.929985	0.991817	0.880206	0.967416	0.867849	1.01437	1.04374	0.931224
	bed	0.894911	0.756016	0.954922	0.950433	0.956044	1.06693	0.964271	0.937528	0.890828	1.1004	0.81776	0.912705	1.00935	0.596282	0.871864	0.966582	0.969825	1.01398	0.543325	0.919026	1.06297	0.989409	0.929444	1.00754	0.958695	0.964714	0.988437	0.873893	0.923663	0.856692	0.958943	0.867713	0.742998	0.785832	0.943948	0.86952	0.977772	0.690162	0.786398	1.02786	0.897997	0.891092	0.823189	0.803037	0.832571	1.08776	1.01996	0.928594
		0.917963	0.836599	0.960907	0.8845	0.974068	1.01821	0.915892	0.884446	0.902806	0.960673	0.773223	0.901861	1.03795	0.51949	0.860951	0.910935	0.894687	0.981328	0.708697	0.87337	1.03359	0.959273	0.884554	1.00093	0.985648	0.877093	0.970498	0.876242	0.927354	0.813705	0.900275	0.793142	0.867008	0.872829	0.935057	0.847293	0.902989	0.814447	0.768367	1.0023	0.908847	0.911041	0.878161	0.922033	0.809726	1.05869	1.05024	0.925973
65. A thing taken from a burning home	money	1.15774	0.937816	0.886646	1.04673	1.00178	1.08834	1.04849	0.937759	1.03318	1.09302	1.04307	0.897351	1.08741	0.92314	1.03077	1.00003	1.08655	1.01107	0.754026	0.9128	0.949149	1.00424	1.11107	1.04267	1.03307	0.795548	0.995284	1.0932	1.01591	1.12622	0.985537	0.990536	0.952338	0.954462	0.628284	0.992457	0.940198	0.96846	0.688099	0.902134	1.05015	1.03501	1.05534	1.09585	0.968676	1.05863	1.12339	1.03141
	children	1.00266	1.06376	0.751873	1.07481	1.04167	1.03383	1.00658	0.96989	1.03474	1.0568	0.92672	0.856184	0.985109	1.08619	1.01364	1.02487	0.935042	0.936148	0.963722	0.906508	0.971796	0.755969	1.02261	0.810412	0.982053	1.05854	1.00485	1.05854	0.901787	1.04033	1.05649	1.11333	1.03563	0.885813	0.916757	0.926992	0.886743	1.00598	1.00759	0.963085	0.771642	0.796799	1.01355	0.96099	0.929317	1.0444	0.846813	0.934114
	pictures	0.851862	0.883562	0.968583	0.87193	0.816197	0.832336	0.884577	0.923861	0.970346	0.886897	0.99115	0.989074	0.954907	0.893991	0.899244	0.8758	0.94908	0.90547	0.815764	0.839641	1.01616	0.972454	0.99691	0.957634	0.87943	0.960573	1.00586	0.896566	0.88998	0.933764	0.826746	0.854328	0.924417	0.867956	0.92902	0.779841	0.898828	0.903003	0.845336	1.0366	0.778998	0.931495	0.960506	0.883205	0.829492	0.854787	0.790282	0.837941
	pets	1.00326	0.900861	0.881863	0.959255	0.935108	1.00878	0.867364	0.532624	1.06848	1.10002	0.943103	0.883539	1.06764	1.0088	1.10743	0.966816	0.972983	0.938144	0.705525	0.86509	1.00279	0.833539	1.15587	0.890965	0.935968	0.889491	0.933366	1.01361	0.919434	0.955259	1.02415	0.987359	0.904075	0.949537	0.971924	0.887263	0.92961	0.799987	0.903583	0.833874	0.965105	0.912239	0.968768	0.938368	0.840629	0.936423	0.945179	0.987911
	jewelry	0.651812	0.843349	1.01491	0.94207	0.694792	0.839739	0.994622	0.798375	0.632064	0.903152	0.754541	0.995223	0.896219	1.0114	0.905502	0.749268	0.881491	1.02558	0.85858	0.720358	1.02371	0.775966	0.926275	0.904795	0.908579	0.743481	0.990727	0.811906	0.722488	0.763312	0.677596	0.874015	0.856327	0.686441	0.797236	0.66565	0.743791	0.695529	0.80033	0.855844	0.74689	0.742076	0.649032	0.584641	0.9649	0.928929	0.825014	0.76022
		0.933466	0.925869	0.900775	0.978958	0.89791	0.960606	0.960327	0.832502	0.947762	1.00798	0.931717	0.924274	0.998257	0.984704	0.991319	0.923356	0.96503	0.963282	0.819523	0.848879	0.992721	0.868435	1.04255	0.921296	0.947821	0.889527	0.986017	0.974763	0.889919	0.963777	0.914103	0.963913	0.934557	0.868842	0.848644	0.850441	0.879834	0.874593	0.848987	0.918307	0.862557	0.883523	0.929439	0.892611	0.906603	0.964635	0.906136	0.910319
	b(i)	0.608265	0.692289	0.80325	0.722291	0.596709	0.688973	0.775288	0.791405	0.420724	0.805752	0.671349	0.730713	0.76944	0.51949	0.60659	0.764126	0.70355	0.720454	0.653639	0.493375	0.570098	0.748604	0.686872	0.710223	0.634073	0.627144	0.804991	0.699818	0.659906	0.700301	0.480685	0.779994	0.727272	0.57835	0.781667	0.612515	0.669892	0.392418	0.569356	0.676346	0.691363	0.571755	0.454244	0.409984	0.554031	0.769707	0.659614	0.694114
	a(i)	0.631944	0.637745	0.352168	0.640458	0.691516	0.645807	0.726649	0.72407	0.342337	0.481984	0.628391	0.73683	0.550401	0.618593	0.62446	0.807084	0.7469	0.666981	0.604873	0.626066	0.565752	0.864035	0.723708	0.655421	0.608722	0.653596	0.612663	0.627243	0.346621	0.749458	0.376361	0.722225	0.748144	0.617919	0.690851	0.705352	0.746143	0.476363	0.501446	0.504371	0.761388	0.900413	0.259218	0.343547	0.848907	0.693949	0.717685	0.786801
	s(i)	-0.0374702	0.078788	0.561571	0.113297	-0.1371	0.0626524	0.0627364	0.0850825	0.186315	0.401821	0.063987	-0.00830157	0.284674	-0.160207	-0.0286174	-0.0532258	-0.0580399	0.0742206	0.0746067	-0.211945	0.00762317	-0.133596	-0.0508985	0.0771619	0.0399821	-0.0404719	0.23892	0.103705	0.474742	-0.0655898	0.217033	0.0740632	-0.0278982	-0.0640359	0.116182	-0.131619	-0.102194	-0.17622	0.119274	0.25427	-0.0919699	-0.365008	0.429342	0.162048	-0.347359	0.0984248	-0.0809143	-0.117801
[truncated: 18 more columns]
